# Supplementary material for: Enhanced plasma half-life and efficacy of engineered human albumin-fused GLP-1 despite enzymatic cleavage of its C-terminal end
Source: Commun Biol. 2025 May 26;8:810. doi: 10.1038/s42003-025-08249-8 (PMC12106674; doi:10.1038/s42003-025-08249-8)
Supplement: Supplementary file 4 — Supplementary Data File 1 [file 42003_2025_8249_MOESM4_ESM.xlsx]

## Sheet: Fig 1e
Cycle: 4 HSA L585G (#1) 5000 _X	WT	L585T	L585S	L585N	L585Q	L585H
-60.02	-0.0225525	0.132889	0.0669098	-0.0433655	-0.0782928	-0.0496063
-59.92	-0.0225525	0.127029	0.0669098	-0.0414124	-0.0763397	-0.0496063
-59.82	-0.0225525	0.115311	0.0669098	-0.0414124	-0.0880585	-0.0398407
-59.72	-0.0225525	0.115311	0.0669098	-0.0492249	-0.0880585	-0.0496063
-59.62	-0.0127869	0.125076	0.0669098	-0.051178	-0.0880585	-0.0398407
-59.52	-0.0225525	0.115311	0.0669098	-0.051178	-0.0880585	-0.0398407
-59.42	-0.0127869	0.107498	0.0669098	-0.0414124	-0.0880585	-0.0398407
-59.32	-0.0225525	0.0957794	0.0571442	-0.051178	-0.0978241	-0.0496063
-59.22	-0.01474	0.103592	0.0649567	-0.0433655	-0.0900116	-0.0417938
-59.12	-0.0205994	0.105545	0.0669098	-0.0414124	-0.0880585	-0.0398407
-59.02	-0.0225525	0.105545	0.0766754	-0.0414124	-0.0880585	-0.0398407
-58.92	-0.0225525	0.105545	0.0766754	-0.0414124	-0.0880585	-0.0398407
-58.82	-0.0108337	0.105545	0.0766754	-0.0414124	-0.0880585	-0.0398407
-58.72	-0.01474	0.105545	0.0766754	-0.0316467	-0.0880585	-0.0398407
-58.62	-0.0127869	0.105545	0.0766754	-0.0238342	-0.0880585	-0.0398407
-58.52	-0.0205994	0.0977325	0.0590973	-0.0296936	-0.095871	-0.0378876
-58.42	-0.030365	0.0860138	0.0669098	-0.0316467	-0.0978241	-0.0398407
-58.32	-0.0127869	0.0957794	0.0669098	-0.0316467	-0.0978241	-0.0398407
-58.22	-0.0108337	0.0957794	0.0669098	-0.0218811	-0.0978241	-0.0398407
-58.12	-0.0108337	0.0860138	0.0669098	-0.0218811	-0.0978241	-0.0398407
-58.02	-0.0108337	0.0860138	0.0669098	-0.0218811	-0.0978241	-0.0281219
-57.92	-0.030365	0.0860138	0.0669098	-0.0218811	-0.0978241	-0.0398407
-57.82	-0.0323181	0.0860138	0.0669098	-0.0218811	-0.105637	-0.0281219
-57.72	-0.0245056	0.0860138	0.0669098	-0.0218811	-0.10759	-0.0281219
-57.62	-0.0225525	0.0957794	0.0844879	-0.0218811	-0.10759	-0.0281219
-57.52	-0.0225525	0.0860138	0.086441	-0.0218811	-0.0997772	-0.0281219
-57.42	-0.0245056	0.103592	0.086441	-0.0218811	-0.0978241	-0.0203094
-57.32	-0.0225525	0.105545	0.086441	-0.0218811	-0.0861053	-0.0183563
-57.22	-0.01474	0.105545	0.086441	-0.0121155	-0.0861053	-0.0183563
-57.12	-0.0205994	0.105545	0.0962067	-0.0121155	-0.0861053	-0.0183563
-57.02	-0.0440369	0.0938263	0.0844879	-0.0316467	-0.0978241	-0.0300751
-56.92	-0.0440369	0.0938263	0.0844879	-0.0238342	-0.0978241	-0.0300751
-56.82	-0.0440369	0.0938263	0.0844879	-0.0238342	-0.0900116	-0.0300751
-56.72	-0.0362244	0.0938263	0.0923004	-0.0238342	-0.0880585	-0.0300751
-56.62	-0.0342712	0.0938263	0.0942535	-0.0238342	-0.0880585	-0.0300751
-56.52	-0.0440369	0.103592	0.0942535	-0.0140686	-0.0880585	-0.0300751
-56.42	-0.0440369	0.103592	0.0942535	-0.0140686	-0.0782928	-0.0300751
-56.32	-0.0362244	0.103592	0.0942535	-0.0140686	-0.0782928	-0.0300751
-56.22	-0.0342712	0.103592	0.0942535	-0.0140686	-0.0782928	-0.0203094
-56.12	-0.0342712	0.103592	0.105972	-0.0140686	-0.0782928	-0.0203094
-56.02	-0.0264587	0.103592	0.105972	-0.0140686	-0.0782928	-0.0203094
-55.92	-0.0342712	0.113358	0.105972	-0.00234985	-0.0782928	-0.0281219
-55.82	-0.0342712	0.113358	0.105972	-0.00234985	-0.0685272	-0.0300751
-55.72	-0.0342712	0.113358	0.105972	-0.0101624	-0.0685272	-0.0300751
-55.62	-0.0342712	0.125076	0.115738	-0.0121155	-0.0685272	-0.0300751
-55.52	-0.0342712	0.125076	0.115738	-0.00234985	-0.0685272	-0.0300751
-55.42	-0.0249023	0.134445	0.125107	0.0148315	-0.0591583	-0.0207062
-55.32	-0.0225525	0.136795	0.127457	0.011322	-0.0568085	-0.0183563
-55.22	-0.0225525	0.136795	0.127457	0.0093689	-0.0568085	-0.0085907
-55.12	-0.01474	0.144608	0.135269	0.0171814	-0.048996	-0.000778198
-55.02	-0.0127869	0.146561	0.137222	0.0191345	-0.0470428	0.00117493
-54.92	-0.00341797	0.146561	0.137222	0.0191345	-0.0392303	0.00117493
-54.82	-0.00106812	0.146561	0.137222	0.0191345	-0.0372772	0.0109406
-54.72	-0.0108337	0.146561	0.137222	0.0191345	-0.0372772	0.00117493
-54.62	-0.00106812	0.146561	0.139175	0.0210876	-0.0275116	0.00312805
-54.52	-0.0108337	0.138748	0.127457	0.0093689	-0.0372772	-0.0085907
-54.42	-0.0108337	0.136795	0.127457	0.0093689	-0.0372772	-0.0085907
-54.32	-0.0108337	0.134842	0.127457	0.0093689	-0.0372772	-0.0085907
-54.22	-0.0108337	0.136795	0.117691	0.0093689	-0.0275116	-0.0085907
-54.12	-0.0108337	0.146561	0.127457	0.0093689	-0.0275116	-0.000778198
-54.02	-0.0108337	0.146561	0.127457	0.0093689	-0.0275116	0.00117493
-53.92	-0.0108337	0.138748	0.119644	0.0015564	-0.0353241	-0.00663757
-53.82	-0.0205994	0.136795	0.117691	-0.000396729	-0.0470428	-0.0085907
-53.72	-0.0108337	0.136795	0.117691	-0.000396729	-0.0372772	-0.0085907
-53.62	-0.0108337	0.136795	0.108322	-0.0101624	-0.0372772	-0.0085907
-53.52	-0.0108337	0.136795	0.105972	-0.0179749	-0.0372772	-0.0085907
-53.42	-0.0108337	0.136795	0.105972	-0.019928	-0.0372772	-0.0085907
-53.32	-0.0205994	0.136795	0.105972	-0.0101624	-0.0372772	-0.0085907
-53.22	-0.0127869	0.136795	0.105972	-0.019928	-0.0372772	-0.0085907
-53.12	-0.0108337	0.146561	0.115738	-0.019928	-0.0372772	0.00117493
-53.02	-0.0186462	0.146561	0.115738	-0.019928	-0.0450897	0.00117493
-52.92	-0.030365	0.136795	0.105972	-0.019928	-0.0470428	-0.0085907
-52.82	-0.0205994	0.136795	0.115738	-0.0375061	-0.0470428	-0.0085907
-52.72	-0.0205994	0.136795	0.107925	-0.0394592	-0.0392303	-0.0164032
-52.62	-0.0205994	0.146561	0.105972	-0.0296936	-0.0372772	-0.0183563
-52.52	-0.030365	0.138748	0.115738	-0.0394592	-0.0275116	-0.0183563
-52.42	-0.030365	0.136795	0.115738	-0.0394592	-0.0275116	-0.0085907
-52.32	-0.030365	0.136795	0.115738	-0.0394592	-0.0275116	-0.0085907
-52.22	-0.0397339	0.127426	0.106369	-0.0488281	-0.0368805	-0.0277252
-52.12	-0.0323181	0.125076	0.104019	-0.051178	-0.0294647	-0.0300751
-52.02	-0.0323181	0.117264	0.0962067	-0.051178	-0.0294647	-0.0300751
-51.92	-0.0323181	0.125076	0.104019	-0.051178	-0.0294647	-0.0378876
-51.82	-0.0323181	0.125076	0.104019	-0.051178	-0.0196991	-0.0300751
-51.72	-0.0323181	0.117264	0.104019	-0.051178	-0.0196991	-0.0300751
-51.62	-0.0225525	0.125076	0.115738	-0.0414124	-0.00993347	-0.0203094
-51.52	-0.0225525	0.125076	0.113785	-0.0414124	0.00178528	-0.0203094
-51.42	-0.0225525	0.125076	0.113785	-0.0414124	0.00178528	-0.0281219
-51.32	-0.0225525	0.125076	0.113785	-0.0414124	0.00178528	-0.0300751
-51.22	-0.0323181	0.107498	0.104019	-0.051178	-0.00798035	-0.0398407
-51.12	-0.0323181	0.105545	0.104019	-0.051178	-0.00798035	-0.0398407
-51.02	-0.030365	0.107498	0.107925	-0.051178	-0.0157928	-0.0476532
-50.92	-0.0323181	0.0977325	0.105972	-0.051178	-0.017746	-0.0496063
-50.82	-0.0245056	0.103592	0.113785	-0.0433655	-0.00993347	-0.0320282
-50.72	-0.0323181	0.105545	0.107925	-0.0414124	-0.00798035	-0.0300751
-50.62	-0.0225525	0.115311	0.115738	-0.0316467	-0.00602722	-0.0203094
-50.52	-0.0225525	0.115311	0.115738	-0.0414124	-0.00798035	-0.0203094
-50.42	-0.0401306	0.0883636	0.0981598	-0.0589905	-0.0255585	-0.0378876
-50.32	-0.0498962	0.0840607	0.0962067	-0.0609436	-0.017746	-0.0398407
-50.22	-0.0518494	0.0840607	0.0883942	-0.0609436	-0.017746	-0.0300751
-50.12	-0.0362244	0.0938263	0.0942535	-0.0531311	-0.00993347	-0.0320282
-50.02	-0.0479431	0.0860138	0.0883942	-0.0589905	-0.0157928	-0.0281219
-49.92	-0.0518494	0.0840607	0.086441	-0.0609436	-0.017746	-0.0300751
-49.82	-0.0440369	0.0918732	0.0942535	-0.0531311	-0.00993347	-0.0222626
-49.72	-0.0498962	0.0860138	0.0805817	-0.0589905	-0.0157928	-0.0281219
-49.62	-0.0518494	0.0762482	0.0844879	-0.0609436	-0.017746	-0.0300751
-49.52	-0.0440369	0.0840607	0.0747223	-0.0609436	-0.017746	-0.0300751
-49.42	-0.0420837	0.0840607	0.0669098	-0.0648499	-0.017746	-0.0300751
-49.32	-0.0420837	0.0762482	0.0649567	-0.0707092	-0.017746	-0.0222626
-49.22	-0.0420837	0.074295	0.0649567	-0.0726624	-0.017746	-0.0203094
-49.12	-0.0420837	0.074295	0.0571442	-0.0531311	-0.017746	-0.0300751
-49.02	-0.0323181	0.0840607	0.0649567	-0.0414124	0.00959778	-0.0203094
-48.92	-0.0323181	0.0762482	0.0649567	-0.0531311	0.0115509	-0.0203094
-48.82	-0.0323181	0.074295	0.0649567	-0.0531311	0.0115509	-0.0203094
-48.72	-0.01474	0.074295	0.0766754	-0.0531311	0.0037384	-0.0203094
-48.62	-0.0127869	0.0860138	0.0766754	-0.0531311	0.00178528	-0.0203094
-48.52	-0.0225525	0.0684357	0.0669098	-0.0628967	-0.00798035	-0.0222626
-48.42	-0.0225525	0.0762482	0.0766754	-0.0531311	0.00178528	-0.0105438
-48.32	-0.0127869	0.0762482	0.086441	-0.0628967	0.00178528	-0.0105438
-48.22	-0.00497437	0.0860138	0.0766754	-0.0628967	0.0115509	-0.0105438
-48.12	-0.00302124	0.0860138	0.086441	-0.0628967	0.0115509	-0.0105438
-48.02	-0.0127869	0.0782013	0.086441	-0.0628967	0.0115509	-0.0105438
-47.92	-0.0127869	0.0762482	0.086441	-0.0628967	0.0115509	-0.0105438
-47.82	-0.00302124	0.0762482	0.0786285	-0.0531311	0.013504	-0.000778198
-47.72	-0.00302124	0.0782013	0.0766754	-0.0531311	0.0115509	0.0070343
-47.62	-0.0127869	0.05867	0.0590973	-0.0707092	0.0037384	-0.0085907
-47.52	-0.00497437	0.0645294	0.0649567	-0.0648499	0.00959778	-0.0124969
-47.42	-0.00106812	0.0590668	0.0786285	-0.0609436	0.013504	-0.0085907
-47.32	-0.0127869	0.0547638	0.0669098	-0.0648499	-0.0157928	-0.0203094
-47.22	-0.0205994	0.0547638	0.0669098	-0.0628967	-0.000167847	-0.0124969
-47.12	-0.0225525	0.0547638	0.0766754	-0.0628967	0.00178528	-0.0105438
-47.02	-0.00692749	0.0625763	0.075119	-0.0550842	0.00959778	-0.00273132
-46.92	-0.0108337	0.05867	0.0669098	-0.0609436	0.0037384	-0.0085907
-46.82	-0.00497437	0.0625763	0.0727692	-0.0550842	0.0174103	-0.0124969
-46.72	-0.0108337	0.0664825	0.0669098	-0.0609436	0.013504	-0.0183563
-46.62	-0.0127869	0.0645294	0.0649567	-0.0628967	0.0037384	-0.0203094
-46.52	-0.00497437	0.0567169	0.0747223	-0.0550842	0.00959778	-0.0203094
-46.42	-0.00302124	0.0449982	0.0649567	-0.0628967	0.00178528	-0.0222626
-46.32	-0.00302124	0.0449982	0.0571442	-0.0628967	-0.00798035	-0.0203094
-46.22	-0.00497437	0.0528107	0.0630035	-0.0550842	-0.00798035	-0.0124969
-46.12	0.00479126	0.0645294	0.0649567	-0.0531311	-0.00798035	-0.0105438
-46.02	0.00674438	0.0645294	0.0649567	-0.0531311	-0.00798035	-0.0105438
-45.92	0.00674438	0.074295	0.0747223	-0.0531311	-0.00798035	-0.0105438
-45.82	0.01651	0.0664825	0.0747223	-0.0531311	-0.00798035	-0.00273132
-45.72	-0.00106812	0.0469513	0.0571442	-0.0707092	-0.0255585	-0.0183563
-45.62	0.0126038	0.0528107	0.0630035	-0.0531311	-0.0196991	-0.0124969
-45.52	0.00869751	0.0567169	0.0571442	-0.0589905	-0.0255585	-0.0183563
-45.42	0.00674438	0.0547638	0.055191	-0.0609436	-0.0275116	-0.0203094
-45.32	0.00674438	0.0547638	0.0571442	-0.0609436	-0.017746	-0.0109406
-45.22	0.00674438	0.05867	0.055191	-0.0609436	-0.017746	0.00117493
-45.12	0.00479126	0.0547638	0.0532379	-0.0628967	-0.0196991	-0.000778198
-45.02	-0.00106812	0.0489044	0.0571442	-0.0687561	-0.017746	-0.00663757
-44.92	-0.00302124	0.0469513	0.055191	-0.0707092	-0.017746	-0.0085907
-44.82	-0.00302124	0.0469513	0.0473785	-0.0707092	-0.017746	-0.0085907
-44.72	-0.00302124	0.0469513	0.0571442	-0.0707092	-0.017746	-0.0085907
-44.62	-0.00302124	0.0567169	0.0571442	-0.0707092	-0.017746	-0.0085907
-44.52	0.00634766	0.0489044	0.0571442	-0.0707092	-0.017746	-0.0085907
-44.42	0.00869751	0.0567169	0.0493317	-0.0707092	-0.017746	-0.0085907
-44.32	0.00869751	0.0567169	0.0571442	-0.0609436	-0.017746	-0.0085907
-44.22	0.00869751	0.0567169	0.0571442	-0.0609436	-0.017746	-0.000778198
-44.12	0.00869751	0.0489044	0.0571442	-0.0687561	-0.00993347	0.00117493
-44.02	-0.00106812	0.0469513	0.0473785	-0.0726624	-0.017746	-0.0085907
-43.92	-0.00106812	0.0469513	0.0571442	-0.0707092	-0.017746	-0.0085907
-43.82	0.00674438	0.0469513	0.0571442	-0.0707092	-0.017746	-0.0085907
-43.72	0.00869751	0.0391388	0.0669098	-0.0707092	-0.017746	-0.0085907
-43.62	0.00869751	0.0371857	0.0590973	-0.0707092	-0.017746	-0.0085907
-43.52	0.00869751	0.0469513	0.0571442	-0.0707092	-0.017746	-0.0085907
-43.42	0.00869751	0.0469513	0.0571442	-0.0707092	-0.017746	-0.0085907
-43.32	0.00869751	0.0469513	0.0669098	-0.0707092	-0.017746	-0.0085907
-43.22	0.00869751	0.0375824	0.0669098	-0.0707092	-0.017746	-0.0085907
-43.12	0.01651	0.0352325	0.0669098	-0.0707092	-0.017746	0.00117493
-43.02	0.0184631	0.0449982	0.0669098	-0.0707092	-0.017746	0.00117493
-42.92	0.0184631	0.0449982	0.0669098	-0.0707092	-0.0255585	0.00117493
-42.82	0.0184631	0.0449982	0.0669098	-0.0707092	-0.0275116	0.00117493
-42.72	0.0184631	0.0449982	0.0669098	-0.0707092	-0.0275116	-0.00663757
-42.62	0.0184631	0.0547638	0.0669098	-0.0707092	-0.0275116	-0.0085907
-42.52	0.0184631	0.0391388	0.0590973	-0.0785217	-0.0353241	-0.0164032
-42.42	0.0106506	0.0352325	0.0571442	-0.0804749	-0.0275116	-0.0183563
-42.32	0.00869751	0.0352325	0.0669098	-0.0804749	-0.0196991	-0.0183563
-42.22	0.00869751	0.0352325	0.0669098	-0.0804749	-0.017746	-0.0183563
-42.12	0.00869751	0.0352325	0.0669098	-0.0707092	-0.017746	-0.0183563
-42.02	0.0184631	0.0449982	0.0590973	-0.0707092	-0.017746	-0.0183563
-41.92	0.01651	0.0371857	0.0571442	-0.0804749	-0.017746	-0.0183563
-41.82	0.0184631	0.0352325	0.0649567	-0.0804749	-0.017746	-0.0183563
-41.72	0.0184631	0.0469513	0.0766754	-0.0804749	-0.017746	-0.0183563
-41.62	0.00869751	0.0371857	0.0669098	-0.0902405	-0.0275116	-0.0281219
-41.52	0.00869751	0.0371857	0.0669098	-0.0902405	-0.0372772	-0.0281219
-41.42	-0.00692749	0.0293732	0.0590973	-0.0902405	-0.0372772	-0.0281219
-41.32	0.00674438	0.0352325	0.0649567	-0.082428	-0.0294647	-0.0203094
-41.22	0.00674438	0.0469513	0.0669098	-0.0707092	-0.0275116	-0.0183563
-41.12	0.00869751	0.0391388	0.0669098	-0.0707092	-0.0275116	-0.0183563
-41.02	0.0184631	0.0449982	0.0669098	-0.0707092	-0.017746	-0.0183563
-40.92	0.0106506	0.0469513	0.0669098	-0.0707092	-0.0275116	-0.0183563
-40.82	0.00674438	0.0391388	0.0669098	-0.0804749	-0.017746	-0.0164032
-40.72	0.00088501	0.0293732	0.0590973	-0.0882874	-0.0353241	-0.0261688
-40.62	0.00869751	0.0352325	0.055191	-0.082428	-0.0196991	-0.0203094
-40.52	0.00869751	0.0469513	0.0766754	-0.0707092	-0.00798035	-0.0085907
-40.42	0.0184631	0.0469513	0.0766754	-0.0609436	-0.00798035	-0.0085907
-40.32	0.00869751	0.0469513	0.0688629	-0.0609436	-0.00798035	-0.0085907
-40.22	-0.00106812	0.0293732	0.0571442	-0.0707092	-0.017746	-0.0183563
-40.12	-0.00106812	0.0449982	0.0473785	-0.0804749	-0.017746	-0.0183563
-40.02	-0.00106812	0.0391388	0.0473785	-0.0804749	-0.017746	-0.0183563
-39.92	0.00088501	0.0371857	0.055191	-0.0804749	-0.017746	-0.0183563
-39.82	0.00869751	0.0469513	0.0669098	-0.0707092	-0.00798035	-0.0085907
-39.72	0.00869751	0.0645294	0.0669098	-0.0707092	-0.00798035	-0.000778198
-39.62	0.00869751	0.05867	0.0669098	-0.0707092	-0.017746	0.00117493
-39.52	-0.0108337	0.0469513	0.0571442	-0.0707092	-0.0196991	-0.0164032
-39.42	-0.0108337	0.0469513	0.0473785	-0.0707092	-0.00798035	-0.0105438
-39.32	-0.00888062	0.0567169	0.0571442	-0.0609436	-0.00798035	0.00117493
-39.22	-0.00302124	0.0567169	0.0571442	-0.0609436	-0.00798035	0.00117493
-39.12	-0.00106812	0.0567169	0.0571442	-0.0609436	-0.00798035	0.00117493
-39.02	-0.00106812	0.0567169	0.0571442	-0.0687561	-0.00798035	0.00117493
-38.92	-0.0108337	0.0567169	0.0571442	-0.0707092	-0.0157928	0.00117493
-38.82	-0.00302124	0.074295	0.0649567	-0.0628967	-0.00212097	0.00898743
-38.72	-0.00888062	0.0664825	0.0747223	-0.0609436	-0.00602722	0.0109406
-38.62	-0.0108337	0.0664825	0.0766754	-0.0609436	0.00959778	0.00117493
-38.52	-0.0108337	0.05867	0.0766754	-0.0609436	0.0037384	0.00117493
-38.42	-0.00888062	0.0489044	0.0688629	-0.0687561	-0.00602722	-0.00663757
-38.32	-0.0108337	0.0567169	0.0669098	-0.0707092	-0.00798035	-0.000778198
-38.22	-0.0108337	0.0567169	0.0669098	-0.0628967	-0.00798035	0.00117493
-38.12	-0.0108337	0.0567169	0.0669098	-0.0609436	-0.00798035	0.00117493
-38.02	-0.00106812	0.0664825	0.0766754	-0.051178	0.00178528	0.0109406
-37.92	-0.00106812	0.0664825	0.0766754	-0.051178	0.00178528	0.0109406
-37.82	-0.00106812	0.0664825	0.0766754	-0.0589905	-0.00602722	0.0187531
-37.72	-0.0202026	0.0664825	0.0669098	-0.0707092	-0.00993347	0.0109406
-37.62	-0.0131836	0.0664825	0.0669098	-0.0707092	-0.0157928	0.0207062
-37.52	-0.0202026	0.0664825	0.0669098	-0.0707092	-0.017746	0.0109406
-37.42	-0.01474	0.074295	0.0747223	-0.0628967	-0.00993347	0.0265656
-37.32	-0.0127869	0.0762482	0.0688629	-0.051178	-0.00798035	0.0304718
-37.22	-0.0127869	0.0762482	0.0747223	-0.0609436	-0.00798035	0.0304718
-37.12	-0.0127869	0.0684357	0.0766754	-0.051178	0.00178528	0.0304718
-37.02	-0.0127869	0.0762482	0.0688629	-0.051178	0.00178528	0.0304718
-36.92	-0.0225525	0.0762482	0.0669098	-0.051178	0.00178528	0.0304718
-36.82	-0.0401306	0.0664825	0.0669098	-0.0609436	-0.017746	0.0285187
-36.72	-0.0323181	0.0782013	0.0669098	-0.051178	-0.00798035	0.0402374
-36.62	-0.0420837	0.0664825	0.0571442	-0.0609436	-0.017746	0.0304718
-36.52	-0.0420837	0.0664825	0.0669098	-0.0609436	-0.017746	0.0304718
-36.42	-0.0420837	0.0664825	0.0669098	-0.0609436	-0.017746	0.0382843
-36.32	-0.0342712	0.074295	0.0669098	-0.0531311	-0.00993347	0.0480499
-36.22	-0.0401306	0.0684357	0.0590973	-0.0589905	-0.0157928	0.0421906
-36.12	-0.0498962	0.05867	0.0571442	-0.0609436	-0.017746	0.0402374
-36.02	-0.0518494	0.0567169	0.0571442	-0.0609436	-0.0255585	0.0402374
-35.92	-0.0518494	0.0567169	0.0571442	-0.0609436	-0.0196991	0.0402374
-35.82	-0.0518494	0.0567169	0.0571442	-0.051178	-0.017746	0.0402374
-35.72	-0.0342712	0.0645294	0.0571442	-0.0433655	-0.00993347	0.0480499
-35.62	-0.0401306	0.0703888	0.0493317	-0.0492249	-0.0157928	0.0421906
-35.52	-0.0420837	0.0684357	0.0473785	-0.051178	-0.017746	0.0402374
-35.42	-0.0498962	0.0567169	0.0571442	-0.051178	-0.017746	0.0402374
-35.32	-0.0518494	0.0567169	0.0571442	-0.0589905	-0.017746	0.0402374
-35.22	-0.061615	0.0567169	0.0477753	-0.0609436	-0.017746	0.0402374
-35.12	-0.0420837	0.0664825	0.055191	-0.051178	0.00178528	0.0500031
-35.02	-0.0518494	0.0571136	0.055191	-0.051178	0.00178528	0.0500031
-34.92	-0.0518494	0.0547638	0.055191	-0.051178	0.00178528	0.0500031
-34.82	-0.0498962	0.0469513	0.0571442	-0.0492249	-0.00602722	0.0421906
-34.72	-0.0538025	0.0645294	0.0630035	-0.051178	-0.000167847	0.0480499
-34.62	-0.0518494	0.05867	0.0649567	-0.051178	0.00178528	0.0500031
-34.52	-0.0518494	0.0567169	0.0649567	-0.051178	-0.00798035	0.0500031
-34.42	-0.0342712	0.0567169	0.0649567	-0.051178	-0.00798035	0.0402374
-34.32	-0.030365	0.0664825	0.0747223	-0.0414124	0.00178528	0.0500031
-34.22	-0.0323181	0.05867	0.0669098	-0.0414124	0.0115509	0.0578156
-34.12	-0.0245056	0.0664825	0.0727692	-0.0492249	0.00178528	0.0519562
-34.02	-0.0225525	0.0664825	0.0766754	-0.0414124	0.00178528	0.0675812
-33.92	-0.0225525	0.0567169	0.0825348	-0.0414124	0.0115509	0.0617218
-33.82	-0.0225525	0.0567169	0.0766754	-0.0414124	0.0115509	0.0597687
-33.72	-0.0225525	0.0567169	0.0747223	-0.051178	0.0115509	0.0597687
-33.62	-0.0127869	0.0664825	0.0844879	-0.0316467	0.0115509	0.0695343
-33.52	-0.0225525	0.05867	0.0844879	-0.0316467	0.0213165	0.0695343
-33.42	-0.0323181	0.0469513	0.0669098	-0.0414124	0.0115509	0.0597687
-33.32	-0.0245056	0.0469513	0.0766754	-0.051178	0.0037384	0.0597687
-33.22	-0.0225525	0.0469513	0.0766754	-0.0433655	0.00959778	0.0597687
-33.12	-0.030365	0.0391388	0.0688629	-0.0492249	0.0037384	0.0519562
-33.02	-0.0127869	0.0469513	0.086441	-0.0414124	0.0115509	0.0597687
-32.92	-0.0127869	0.0567169	0.0688629	-0.0414124	0.0115509	0.0597687
-32.82	-0.00497437	0.0567169	0.0844879	-0.0335999	0.0193634	0.0675812
-32.72	-0.00302124	0.0567169	0.086441	-0.0238342	0.0213165	0.0617218
-32.62	-0.00302124	0.0567169	0.086441	-0.0296936	0.0115509	0.0597687
-32.52	-0.0108337	0.0489044	0.0786285	-0.0394592	0.0037384	0.0617218
-32.42	-0.0225525	0.0567169	0.0766754	-0.0414124	0.00178528	0.0597687
-32.32	-0.01474	0.0645294	0.0844879	-0.0335999	0.00959778	0.0675812
-32.22	-0.0205994	0.0508575	0.0786285	-0.0394592	0.0037384	0.0617218
-32.12	-0.0225525	0.0469513	0.086441	-0.0414124	0.00178528	0.0519562
-32.02	-0.0225525	0.0469513	0.086441	-0.0414124	0.00178528	0.0500031
-31.92	-0.0225525	0.0469513	0.0786285	-0.0492249	0.00178528	0.0500031
-31.82	-0.0127869	0.0567169	0.0962067	-0.0316467	0.0115509	0.0597687
-31.72	-0.0127869	0.0567169	0.0962067	-0.0316467	0.0115509	0.0597687
-31.62	-0.0127869	0.0567169	0.0962067	-0.0316467	0.0115509	0.0519562
-31.52	-0.0127869	0.0469513	0.0883942	-0.0316467	0.0115509	0.0500031
-31.42	-0.0127869	0.0391388	0.086441	-0.0316467	0.0115509	0.0500031
-31.32	0.00479126	0.0547638	0.105972	-0.0218811	0.013504	0.0519562
-31.22	-0.00302124	0.0391388	0.0962067	-0.0316467	0.00178528	0.0402374
-31.12	-0.00302124	0.0371857	0.0962067	-0.0316467	0.00178528	0.0402374
-31.02	0.00674438	0.0567169	0.0981598	-0.0218811	0.0115509	0.0500031
-30.92	0.00674438	0.0567169	0.105972	-0.0218811	0.0213165	0.0500031
-30.82	0.00674438	0.0469513	0.105972	-0.0218811	0.0213165	0.0500031
-30.72	0.00674438	0.0567169	0.105972	-0.0218811	0.0213165	0.0500031
-30.62	0.01651	0.0567169	0.107925	-0.0121155	0.0310822	0.0597687
-30.52	0.01651	0.0567169	0.105972	-0.0121155	0.0310822	0.0597687
-30.42	0.0180664	0.0664825	0.107925	-0.0101624	0.0232697	0.0441437
-30.32	0.0262756	0.0664825	0.113785	-0.0140686	0.029129	0.0480499
-30.22	0.0282288	0.0664825	0.115738	-0.00234985	0.0310822	0.0500031
-30.12	0.0379944	0.0762482	0.125504	0.00741577	0.0408478	0.0714874
-30.02	0.0379944	0.0762482	0.125504	0.00741577	0.0310822	0.0714874
-29.92	0.0379944	0.0762482	0.125504	0.00741577	0.0408478	0.0597687
-29.82	0.0301819	0.0684357	0.108322	0.0093689	0.0330353	0.0636749
-29.72	0.0360413	0.074295	0.111832	0.0152283	0.029129	0.0695343
-29.62	0.0301819	0.0703888	0.105972	0.0093689	0.0330353	0.0636749
-29.52	0.0399475	0.0684357	0.115738	0.026947	0.0428009	0.0656281
-29.42	0.0399475	0.0684357	0.115738	0.0210876	0.0428009	0.0636749
-29.32	0.0301819	0.0782013	0.115738	0.026947	0.0428009	0.0636749
-29.22	0.0262756	0.0649261	0.111832	0.0249939	0.0388947	0.0597687
-29.12	0.04776	0.0762482	0.125504	0.0386658	0.0525665	0.0734406
-29.02	0.0497131	0.0762482	0.117691	0.0503845	0.044754	0.0734406
-28.92	0.0497131	0.0762482	0.115738	0.0386658	0.0428009	0.0734406
-28.82	0.0379944	0.074295	0.104019	0.0386658	0.0310822	0.0617218
-28.72	0.0379944	0.074295	0.104019	0.0386658	0.0310822	0.0523529
-28.62	0.0379944	0.074295	0.104019	0.0386658	0.0310822	0.0500031
-28.52	0.0282288	0.074295	0.104019	0.0386658	0.0232697	0.0500031
-28.42	0.0282288	0.074295	0.104019	0.0386658	0.0330353	0.0500031
-28.32	0.0282288	0.0645294	0.0962067	0.0484314	0.0330353	0.0597687
-28.22	0.0106506	0.0664825	0.0962067	0.0406189	0.0174103	0.0519562
-28.12	0.00869751	0.0547638	0.0942535	0.0386658	0.013504	0.0500031
-28.02	0.00869751	0.0645294	0.086441	0.0386658	0.013504	0.0500031
-27.92	0.01651	0.0645294	0.0844879	0.0386658	0.013504	0.0500031
-27.82	0.0184631	0.0645294	0.0844879	0.0386658	0.013504	0.0500031
-27.72	0.0184631	0.0645294	0.0766754	0.0308533	0.013504	0.0500031
-27.62	0.01651	0.0625763	0.0844879	0.0367126	0.0115509	0.0480499
-27.52	0.0184631	0.0645294	0.086441	0.0386658	0.013504	0.0500031
-27.42	0.0282288	0.0567169	0.0962067	0.0386658	0.0232697	0.0597687
-27.32	0.0282288	0.0645294	0.0883942	0.0386658	0.0232697	0.0597687
-27.22	0.0282288	0.0645294	0.086441	0.0386658	0.0232697	0.0597687
-27.12	0.0184631	0.0547638	0.0766754	0.0289001	0.013504	0.0500031
-27.02	0.0282288	0.0645294	0.086441	0.0308533	0.0232697	0.0597687
-26.92	0.0282288	0.074295	0.086441	0.0289001	0.0154572	0.0597687
-26.82	0.0282288	0.074295	0.0786285	0.0289001	0.013504	0.0500031
-26.72	0.0282288	0.0645294	0.0766754	0.0386658	0.013504	0.0500031
-26.62	0.0301819	0.05867	0.0688629	0.0230408	0.0154572	0.0519562
-26.52	0.0282288	0.0625763	0.0669098	0.0191345	0.013504	0.0500031
-26.42	0.0282288	0.074295	0.0766754	0.0191345	0.013504	0.0500031
-26.32	0.0282288	0.0664825	0.0688629	0.0191345	0.013504	0.0421906
-26.22	0.0282288	0.0645294	0.0571442	0.0191345	0.013504	0.0402374
-26.12	0.0282288	0.0645294	0.0669098	0.0191345	0.013504	0.0402374
-26.02	0.0282288	0.0645294	0.0590973	0.00976563	0.013504	0.0402374
-25.92	0.0282288	0.0664825	0.0571442	0.0167847	0.013504	0.0500031
-25.82	0.0282288	0.0645294	0.0473785	0.0289001	0.013504	0.0500031
-25.72	0.0360413	0.0723419	0.055191	0.0273438	0.0310822	0.0578156
-25.62	0.0379944	0.0664825	0.0669098	0.026947	0.0330353	0.0519562
-25.52	0.0379944	0.074295	0.0669098	0.026947	0.0330353	0.0500031
-25.42	0.0204163	0.0645294	0.0571442	0.0171814	0.0232697	0.0402374
-25.32	0.0282288	0.0860138	0.0669098	0.026947	0.0236664	0.0675812
-25.22	0.0184631	0.0762482	0.0477753	0.026947	0.0115509	0.0597687
-25.12	0.0184631	0.0762482	0.0454254	0.026947	0.0209198	0.0597687
-25.02	0.0184631	0.0762482	0.0454254	0.026947	0.0330353	0.0695343
-24.92	0.00869751	0.0762482	0.0356598	0.0171814	0.00413513	0.0519562
-24.82	0.01651	0.0762482	0.0434723	0.0249939	0.00959778	0.0578156
-24.72	0.0184631	0.0860138	0.0454254	0.026947	0.0115509	0.0597687
-24.62	0.0106506	0.0782013	0.0376129	0.026947	0.0115509	0.0695343
-24.52	0.0184631	0.0762482	0.0356598	0.0191345	0.0213165	0.0617218
-24.42	0.0184631	0.0860138	0.0356598	0.0171814	0.0213165	0.0597687
-24.32	0.00869751	0.0684357	0.0258942	0.00741577	0.0115509	0.0500031
-24.22	0.00869751	0.0762482	0.0180817	-0.000396729	0.0115509	0.0500031
-24.12	0.01651	0.074295	0.023941	0.00546265	0.0193634	0.0578156
-24.02	0.00909424	0.0668793	0.0278473	0.00741577	0.0213165	0.0597687
-23.92	0.0145569	0.0821075	0.0337067	0.0152283	0.0388947	0.0597687
-23.82	0.0262756	0.0840607	0.0356598	0.0093689	0.0330353	0.0695343
-23.72	0.0262756	0.0840607	0.0376129	0.00741577	0.0310822	0.0695343
-23.62	0.01651	0.074295	0.0258942	-0.00234985	0.0213165	0.0519562
-23.52	0.00869751	0.0762482	0.0180817	0.00741577	0.0213165	0.0500031
-23.42	0.00674438	0.074295	0.0258942	0.00741577	0.0213165	0.0500031
-23.32	0.0161133	0.0836639	0.0274506	0.00897217	0.0228729	0.0593719
-23.22	0.0184631	0.0860138	0.0278473	0.0093689	0.0232697	0.0617218
-23.12	0.00088501	0.0782013	0.0278473	-0.000396729	0.0232697	0.0441437
-23.02	0.00869751	0.0762482	0.0278473	-0.00820923	0.0232697	0.0519562
-22.92	0.00869751	0.0684357	0.0200348	-0.0101624	0.0154572	0.0519562
-22.82	0.00869751	0.05867	0.0180817	-0.0101624	0.013504	0.0441437
-22.72	-0.00106812	0.0645294	0.00675964	-0.0121155	0.0115509	0.0402374
-22.62	-0.00106812	0.0664825	0.00636292	-0.0179749	0.013504	0.0421906
-22.52	-0.00106812	0.0703888	0.00636292	-0.0296936	0.013504	0.0539093
-22.42	0.00674438	0.0762482	0.023941	-0.0218811	0.0310822	0.0617218
-22.32	0.00088501	0.0606232	0.0161285	-0.0296936	0.0232697	0.0460968
-22.22	-0.00106812	0.05867	0.0161285	-0.0296936	0.013504	0.0441437
-22.12	-0.00106812	0.0684357	0.0161285	-0.0218811	0.013504	0.0519562
-22.02	-0.00106812	0.0684357	0.0161285	-0.0277405	0.0232697	0.0539093
-21.92	-0.00888062	0.0782013	0.00636292	-0.0296936	0.0232697	0.0445404
-21.82	-0.00106812	0.0703888	0.0161285	-0.0296936	0.0154572	0.0421906
-21.72	-0.0205994	0.0567169	-0.00340271	-0.0414124	0.0115509	0.0324249
-21.62	-0.01474	0.0645294	0.00245667	-0.0414124	0.0115509	0.0480499
-21.52	-0.0221558	0.0571136	0.00440979	-0.0414124	0.0115509	0.0500031
-21.42	-0.0245056	0.0547638	-0.00340271	-0.0316467	0.0115509	0.0421906
-21.32	-0.0245056	0.0567169	0.00440979	-0.0316467	0.0037384	0.0402374
-21.22	-0.0166931	0.0547638	0.0122223	-0.0238342	0.00959778	0.0402374
-21.12	-0.01474	0.0547638	0.00636292	-0.03125	0.0115509	0.0324249
-21.02	-0.0245056	0.0449982	0.00245667	-0.0257874	0.000228882	0.0382843
-20.92	-0.0166931	0.0528107	0.00440979	-0.0160217	0.0193634	0.0480499
-20.82	-0.01474	0.0567169	0.00440979	-0.0218811	0.0213165	0.0500031
-20.72	-0.0323181	0.0449982	0.00636292	-0.0335999	0.0037384	0.0402374
-20.62	-0.0264587	0.0449982	0.00636292	-0.0335999	0.00178528	0.0500031
-20.52	-0.0245056	0.0449982	0.00636292	-0.0335999	0.00178528	0.0500031
-20.42	-0.030365	0.0449982	-0.0112152	-0.0433655	-0.0157928	0.0402374
-20.32	-0.0323181	0.0371857	-0.00340271	-0.0335999	-0.017746	0.0324249
-20.22	-0.0229492	0.0446014	-0.00340271	-0.024231	-0.0161896	0.0398407
-20.12	-0.0186462	0.0391388	-0.00340271	-0.0296936	-0.00602722	0.0421906
-20.02	-0.0284119	0.0371857	-0.00144958	-0.0316467	-0.00602722	0.0421906
-19.92	-0.0323181	0.0352325	-0.00535583	-0.0414124	-0.0157928	0.0324249
-19.82	-0.030365	0.0278168	-0.00144958	-0.0414124	-0.0157928	0.0324249
-19.72	-0.0284119	0.02742	-0.00340271	-0.0492249	-0.0138397	0.0324249
-19.62	-0.0225525	0.0332794	0.00440979	-0.0316467	-0.00798035	0.0308685
-19.52	-0.030365	0.0176544	-0.0112152	-0.0394592	-0.0157928	0.0207062
-19.42	-0.0284119	0.00788879	-0.0209808	-0.0472717	-0.0236053	0.0207062
-19.32	-0.0319214	0.0137482	-0.00535583	-0.0414124	-0.017746	0.0207062
-19.22	-0.0420837	0.00593567	-0.0209808	-0.0570374	-0.033371	0.00312805
-19.12	-0.0420837	-0.00187683	-0.0209808	-0.0683594	-0.0353241	0.00117493
-19.02	-0.0498962	-0.00382996	-0.022934	-0.0707092	-0.0353241	0.00312805
-18.92	-0.0440369	-0.00382996	-0.0151215	-0.0707092	-0.0271149	-0.000778198
-18.82	-0.0323181	-0.00382996	-0.0209808	-0.0609436	-0.0275116	0.0109406
-18.72	-0.0401306	-0.0116425	-0.022934	-0.0687561	-0.0275116	0.00312805
-18.62	-0.0420837	-0.0135956	-0.0209808	-0.0707092	-0.0353241	0.00117493
-18.52	-0.0420837	-0.00578308	-0.0244904	-0.0707092	-0.0294647	0.00117493
-18.42	-0.0518494	-0.0116425	-0.0346527	-0.0707092	-0.0372772	-0.0085907
-18.32	-0.0596619	-0.0135956	-0.0326996	-0.0785217	-0.0372772	-0.0085907
-18.22	-0.0518494	-0.0229645	-0.0346527	-0.0804749	-0.0450897	-0.0164032
-18.12	-0.0596619	-0.0135956	-0.0346527	-0.0882874	-0.0470428	-0.0085907
-18.02	-0.0655212	-0.0253143	-0.0463715	-0.101959	-0.0587616	-0.0203094
-17.92	-0.0713806	-0.0253143	-0.0444183	-0.0921936	-0.048996	-0.0203094
-17.82	-0.0655212	-0.0253143	-0.038559	-0.0921936	-0.0587616	-0.0124969
-17.72	-0.0713806	-0.0253143	-0.0444183	-0.0921936	-0.0568085	-0.0101471
-17.62	-0.0733337	-0.0233612	-0.0463715	-0.101563	-0.0587616	-0.0124969
-17.52	-0.0717773	-0.0159454	-0.0448151	-0.0945435	-0.0572052	-0.0109406
-17.42	-0.0713806	-0.0214081	-0.0444183	-0.100006	-0.0568085	-0.0105438
-17.32	-0.0827026	-0.0253143	-0.054184	-0.103912	-0.0665741	-0.0203094
-17.22	-0.0830994	-0.0135956	-0.0619965	-0.109772	-0.0665741	-0.0203094
-17.12	-0.0655212	-0.0135956	-0.0444183	-0.103912	-0.0587616	-0.0085907
-17.02	-0.0635681	-0.0214081	-0.0518341	-0.100006	-0.0568085	-0.0085907
-16.92	-0.0713806	-0.0233612	-0.054184	-0.101959	-0.0661774	-0.0164032
-16.82	-0.0752869	-0.0331268	-0.0561371	-0.111725	-0.0704803	-0.0183563
-16.72	-0.0538025	-0.0233612	-0.0424652	-0.0921936	-0.0587616	-0.0085907
-16.62	-0.0538025	-0.0233612	-0.0366058	-0.0921936	-0.0509491	-0.0085907
-16.52	-0.0635681	-0.0155487	-0.0444183	-0.0921936	-0.0587616	-0.0105438
-16.42	-0.0635681	-0.0229645	-0.0444183	-0.082428	-0.0665741	-0.0085907
-16.32	-0.0557556	-0.0253143	-0.0346527	-0.0707092	-0.0607147	0.00117493
-16.22	-0.0538025	-0.00773621	-0.0248871	-0.0707092	-0.0509491	0.00117493
-16.12	-0.0440369	-0.0233612	-0.0326996	-0.0707092	-0.048996	0.00117493
-16.02	-0.0444336	-0.0159454	-0.0350494	-0.071106	-0.0396271	0.000778198
-15.92	-0.0401306	-0.0116425	-0.0307465	-0.0683594	-0.0353241	0.00352478
-15.82	-0.0323181	-0.0155487	-0.0248871	-0.0628967	-0.0392303	-0.000778198
-15.72	-0.0381775	-0.0214081	-0.0307465	-0.0687561	-0.0450897	-0.00663757
-15.62	-0.0479431	-0.0135956	-0.0323029	-0.0687561	-0.0470428	0.00117493
-15.52	-0.0420837	-0.0135956	-0.0268402	-0.0628967	-0.0392303	0.0109406
-15.42	-0.0494995	-0.0214081	-0.0248871	-0.0687561	-0.0450897	0.00312805
-15.32	-0.0538025	-0.0253143	-0.0346527	-0.0804749	-0.0392303	-0.0085907
-15.22	-0.0596619	-0.0311737	-0.0326996	-0.0707092	-0.0450897	-0.0085907
-15.12	-0.0635681	-0.03508	-0.0366058	-0.0804749	-0.048996	-0.0183563
-15.02	-0.0596619	-0.0424957	-0.0424652	-0.0707092	-0.0470428	-0.0183563
-14.92	-0.0538025	-0.0272675	-0.0268402	-0.0628967	-0.0470428	-0.0085907
-14.82	-0.0694275	-0.0428925	-0.0444183	-0.0687561	-0.0568085	-0.0183563
-14.72	-0.0538025	-0.0370331	-0.0346527	-0.0707092	-0.048996	-0.0085907
-14.62	-0.0440369	-0.0272675	-0.0346527	-0.0628967	-0.0392303	-0.000778198
-14.52	-0.0420837	-0.0253143	-0.0346527	-0.0531311	-0.0196991	-0.00038147
-14.42	-0.0596619	-0.03508	-0.0444183	-0.0703125	-0.0368805	-0.0105438
-14.32	-0.0522461	-0.0237579	-0.0311432	-0.0535278	-0.0298615	0.000778198
-14.22	-0.0498962	-0.0155487	-0.022934	-0.0433655	-0.0275116	0.00117493
-14.12	-0.0401306	-0.0135956	-0.0287933	-0.0394592	-0.0275116	0.00117493
-14.02	-0.0420837	-0.0233612	-0.0326996	-0.0531311	-0.0294647	0.00117493
-13.92	-0.0323181	-0.00578308	-0.022934	-0.051178	-0.0275116	0.00898743
-13.82	-0.030365	-0.00382996	-0.0112152	-0.0414124	-0.0275116	0.00312805
-13.72	-0.0342712	-0.0155487	-0.0151215	-0.0453186	-0.0392303	0.00898743
-13.62	-0.0323181	-0.00773621	-0.0147247	-0.035553	-0.0314178	0.0109406
-13.52	-0.01474	-0.00578308	-0.00730896	-0.0257874	-0.0196991	0.0187531
-13.42	-0.0221558	0.00593567	-0.0131683	-0.0238342	-0.0196991	0.0226593
-13.32	-0.0166931	0.0137482	-0.00730896	-0.0238342	-0.0196991	0.0285187
-13.22	-0.0229492	0.00749207	-0.00575256	-0.0144653	-0.0200958	0.0222626
-13.12	-0.0225525	0.0176544	-0.00340271	-0.019928	-0.0255585	0.0226593
-13.02	-0.00497437	0.0254669	0.00636292	-0.00234985	-0.0275116	0.0308685
-12.92	-0.00302124	0.0180511	0.00636292	-0.000396729	-0.0157928	0.0304718
-12.82	-0.0205994	0.00593567	0.00636292	-0.0101624	-0.0255585	0.0128937
-12.72	-0.01474	0.00398254	-0.00340271	-0.019928	-0.0353241	0.0187531
-12.62	-0.0205994	0.00788879	-0.00340271	-0.019928	-0.0353241	0.0207062
-12.52	-0.01474	0.0137482	0.0141754	-0.0121155	-0.0275116	0.0207062
-12.42	-0.00497437	0.0235138	0.023941	0.00741577	-0.0173492	0.0285187
-12.32	-0.00302124	0.0176544	0.0180817	0.0015564	-0.017746	0.0304718
-12.22	-0.0127869	0.0137482	0.0141754	-0.00234985	-0.0196991	0.0207062
-12.12	-0.0108337	0.0254669	0.0180817	-0.00820923	-0.0157928	0.0304718
-12.02	-0.01474	0.0157013	0.0141754	-0.00234985	-0.0196991	0.0207062
-11.92	-0.00497437	0.0235138	0.023941	0.00741577	-0.00993347	0.0285187
-11.82	-0.0205994	0.0157013	0.0180817	0.0093689	-0.00798035	0.0128937
-11.72	-0.00146484	0.0172577	0.0254974	0.0187378	0.00138855	0.0300751
-11.62	0.00088501	0.0176544	0.0200348	0.0117188	-0.0040741	0.0246124
-11.52	-0.00692749	0.0176544	0.00871277	0.0191345	0.0037384	0.0226593
-11.42	-0.0186462	0.0176544	0.00440979	0.0093689	-0.00602722	0.0128937
-11.32	0.00088501	0.02742	0.0161285	0.0191345	0.0037384	0.0226593
-11.22	-0.00888062	0.0176544	0.00831604	0.0191345	0.0037384	0.0148468
-11.12	-0.000671387	0.0176544	0.0141754	0.0191345	0.0037384	0.0207062
-11.02	-0.0127869	0.00593567	-0.00340271	0.00741577	-0.00602722	0.0109406
-10.92	-0.0127869	0.0157013	0.0141754	0.0152283	-0.000167847	0.0187531
-10.82	-0.00302124	0.0157013	0.0161285	0.026947	0.00178528	0.0113373
-10.72	-0.00302124	0.0157013	0.023941	0.026947	0.00959778	0.00898743
-10.62	-0.0127869	0.00593567	0.00831604	0.00741577	0.0037384	-0.000778198
-10.52	-0.0127869	0.0137482	0.0141754	0.0152283	0.00959778	0.00898743
-10.42	0.00479126	0.0332794	0.0258942	0.0171814	0.0115509	0.0167999
-10.32	-0.00106812	0.0258636	0.0180817	0.026947	0.00218201	0.0187531
-10.22	-0.0127869	0.0157013	0.00636292	0.0171814	-0.00993347	0.00117493
-10.12	-0.0127869	0.0215607	0.023941	0.0171814	-0.00212097	0.0070343
-10.02	-0.00302124	0.0352325	0.0180817	0.0171814	0.0037384	0.00898743
-9.92	-0.0127869	0.0332794	0.00636292	0.0152283	-0.000167847	0.0109406
-9.82	-0.0127869	0.0176544	-0.00340271	0.0171814	-0.00798035	0.00117493
-9.72	-0.0127869	0.0157013	0.00636292	0.0093689	0.00178528	-0.00663757
-9.62	-0.00146484	0.0348358	0.00636292	0.0167847	0.00334167	0.000778198
-9.52	0.00869751	0.02742	0.00440979	0.0171814	0.00178528	0.00312805
-9.42	0.00128174	0.0196075	0.00636292	0.0191345	0.013504	0.00312805
-9.32	-0.00302124	0.0157013	0.0141754	0.0171814	0.0037384	-0.00663757
-9.22	0.00088501	0.0196075	0.00831604	0.0191345	0.0037384	-0.00663757
-9.12	-0.00106812	0.00984192	-0.00144958	0.011322	0.00569153	-0.00624084
-9.02	0.00869751	0.0176544	0.00440979	0.0289001	0.0115509	-0.000778198
-8.92	0.00869751	0.0176544	0.0161285	0.0308533	0.00569153	-0.00663757
-8.82	-0.00106812	0.00788879	-0.00144958	0.0210876	-0.00602722	-0.0183563
-8.72	0.00869751	0.0063324	0.0141754	0.0289001	0.0115509	-0.0085907
-8.62	0.00869751	0.0157013	0.00831604	0.0308533	0.00569153	-0.0085907
-8.52	0.0262756	0.0157013	0.0141754	0.0406189	0.0115509	-0.0085907
-8.42	0.00869751	-0.00382996	0.0141754	0.0289001	0.0115509	-0.0203094
-8.32	0.00869751	0.00398254	0.00636292	0.0289001	0.0037384	-0.0203094
-8.22	0.0243225	0.00398254	0.0122223	0.0273438	0.00959778	-0.0105438
-8.12	0.0184631	-0.00382996	0.00636292	0.026947	0.0213165	-0.0105438
-8.02	0.0262756	0.00398254	0.0141754	0.0289001	0.0119476	-0.0183563
-7.92	0.0184631	-0.00382996	0.00636292	0.026947	0.0189667	-0.0203094
-7.82	0.0145569	-0.00773621	-0.00535583	0.0171814	0.00999451	-0.0124969
-7.72	0.0169067	0.00398254	-0.00535583	0.0171814	0.0193634	-0.0183563
-7.62	0.0239258	0.00553894	0.00401306	0.0265503	0.0287323	-0.0109406
-7.52	0.01651	-0.0116425	-0.00340271	0.0210876	0.0213165	-0.0261688
-7.42	0.00869751	-0.0112457	-0.00340271	0.0191345	0.0330353	-0.0183563
-7.32	0.0184631	-0.0135956	-0.00105286	0.011322	0.0252228	-0.0183563
-7.22	0.00869751	-0.0233612	-0.00535583	0.00741577	0.0213165	-0.0296783
-7.12	0.00869751	-0.0135956	-0.00144958	0.0015564	0.0232697	-0.0300751
-7.02	0.0184631	-0.0135956	0.00440979	0.0171814	0.0330353	-0.0203094
-6.92	0.0282288	-0.00382996	0.00636292	0.011322	0.0330353	-0.0203094
-6.82	0.0204163	-0.019455	-0.00144958	0.0093689	0.0252228	-0.0203094
-6.72	0.0262756	-0.0253143	0.00440979	-0.000396729	0.0213165	-0.0300751
-6.62	0.0204163	-0.0214081	-0.00144958	-0.000396729	0.0252228	-0.0300751
-6.52	0.0360413	-0.0233612	-0.00340271	0.0171814	0.0310822	-0.0183563
-6.42	0.0282288	-0.0331268	-0.0131683	0	0.0232697	-0.0281219
-6.32	0.0301819	-0.0311737	-0.0112152	-0.00234985	0.0154572	-0.0359344
-6.22	0.0262756	-0.0331268	-0.00535583	0.00741577	0.0310822	-0.0203094
-6.12	0.0379944	-0.0233612	-0.0112152	0.00741577	0.0252228	-0.0183563
-6.02	0.0379944	-0.0155487	-0.00535583	0.0152283	0.0310822	-0.0105438
-5.92	0.0379944	-0.0229645	-0.0131683	-0.000396729	0.0154572	-0.0164032
-5.82	0.0379944	-0.0175018	-0.00340271	0.00546265	0.0310822	-0.0105438
-5.72	0.0379944	-0.0233612	-0.00340271	0.00741577	0.0330353	-0.0085907
-5.62	0.04776	-0.0331268	-0.00300598	0.00741577	0.0252228	-0.0085907
-5.52	0.0575256	-0.0159454	0.0137787	0.00897217	0.0424042	0.00273132
-5.42	0.0692444	-0.0135956	0.00636292	0.0093689	0.044754	-0.00663757
-5.32	0.0692444	-0.00382996	-0.00144958	-0.00820923	0.0256195	0.00312805
-5.22	0.04776	-0.0214081	-0.0131683	-0.019928	0.0232697	-0.00663757
-5.12	0.0501099	-0.0229645	-0.0127716	-0.0214844	0.0139008	-0.0160065
-5.02	0.04776	-0.0253143	-0.0151215	-0.0121155	0.0115509	-0.0085907
-4.92	0.0575256	-0.0253143	-0.0151215	-0.0121155	0.0213165	-0.0085907
-4.82	0.04776	-0.0233612	-0.0248871	-0.0218811	0.0115509	-0.0183563
-4.72	0.0575256	-0.0311737	-0.0248871	-0.0296936	0.0037384	-0.0183563
-4.62	0.0575256	-0.0233612	-0.0248871	-0.0316467	0.00178528	-0.0183563
-4.52	0.0497131	-0.0233612	-0.0248871	-0.0414124	0.0115509	-0.0261688
-4.42	0.0766602	-0.0139923	-0.0135651	-0.0222778	0.0209198	-0.0187531
-4.32	0.07901	-0.0214081	-0.00535583	-0.019928	0.0232697	-0.00663757
-4.22	0.0711975	-0.0233612	-0.0112152	-0.019928	0.0232697	-0.00663757
-4.12	0.0594788	-0.0233612	-0.0131683	-0.0277405	0.00569153	-0.0164032
-4.02	0.0575256	-0.0233612	-0.0131683	-0.0296936	0.0037384	-0.0183563
-3.92	0.04776	-0.0233612	-0.022934	-0.0296936	0.0037384	-0.0281219
-3.82	0.04776	-0.0233612	-0.00340271	-0.0277405	0.00569153	-0.0281219
-3.72	0.0399475	-0.0135956	0.00636292	-0.0277405	0.0037384	-0.0281219
-3.62	0.0282288	-0.00578308	0.0141754	-0.0296936	0.0037384	-0.0183563
-3.52	0.0282288	0.00398254	0.0161285	-0.0394592	-0.0040741	-0.0183563
-3.42001	0.0379944	-0.00187683	0.0337067	-0.0121155	0.0037384	-0.0183563
-3.32	0.0282288	-0.00578308	0.0258942	-0.019928	0.0037384	-0.0105438
-3.22	0.0399475	0.00788879	0.0454254	-0.000396729	0.0154572	0.00117493
-3.12	0.0555725	0.00593567	0.055191	0.0093689	0.0115509	0.00117493
-3.02	0.0497131	-0.00187683	0.0493317	-0.000396729	-0.0040741	0.00312805
-2.92001	0.0594788	7.62939e-05	0.0590973	0.0093689	0.00569153	0.00508118
-2.82	0.0497131	-0.0116425	0.0376129	0.0015564	-0.0040741	-0.0164032
-2.72	0.0575256	-0.0135956	0.055191	0.0093689	-0.00602722	-0.0105438
-2.62	0.0657349	-0.0229645	0.0555878	0.0175781	0.00218201	-0.0179596
-2.52	0.0536194	-0.0331268	0.039566	0.0210876	-0.0236053	-0.0339813
-2.42001	0.0575256	-0.0428925	0.0454254	0.0249939	-0.0353241	-0.0593719
-2.32	0.0555725	-0.0760956	0.0450287	0.0152283	-0.048996	-0.0984344
-2.22	0.0575256	-0.0561676	0.0458221	0.0195313	-0.0681305	-0.0902252
-2.12	0.00674438	-0.0764923	0.00245667	-0.0281372	-0.0704803	-0.0769501
-2.02	-0.0538025	-0.0878143	0.0180817	-0.0179749	-0.0669708	-0.0656281
-1.92001	-0.0541992	-0.12883	-0.0112152	-0.0472717	-0.0782928	-0.0789032
-1.82	-0.0436401	-0.151871	-0.0483246	-0.0589905	-0.0900116	-0.0710907
-1.72	-0.0541992	-0.185471	-0.0873871	-0.066803	-0.0880585	-0.0691376
-1.62	-0.030365	-0.192886	-0.0733185	-0.0742188	-0.111496	-0.0496063
-1.52	-0.01474	-0.19133	-0.114731	-0.098053	-0.103683	-0.0398407
-1.42001	0.027832	-0.195236	-0.12645	-0.0691528	-0.0568085	-0.000778198
-1.32	0.00909424	-0.224136	-0.174881	-0.09375	-0.0431366	0.00898743
-1.22	0.0223694	-0.249924	-0.210037	-0.12149	-0.0427399	0.00743103
-1.12	0.0258789	-0.296799	-0.30809	-0.144928	-0.0454865	-0.0128937
-1.02	0.0184631	-0.280777	-0.329575	-0.170319	-0.0157928	0.0148468
-0.920006	0.0692444	-0.28273	-0.379959	-0.142975	0.00608826	0.00938416
-0.82	-0.000671387	-0.320236	-0.353012	-0.138672	-0.017746	0.0324249
-0.720001	-0.100677	-0.467896	-0.391678	-0.225006	-0.175552	-0.0667877
-0.620003	-0.175293	-0.529221	-0.456131	-0.225403	-0.359543	-0.237106
-0.520004	0.00088501	-0.511246	-0.302628	-0.0261841	-0.273605	-0.116409
-0.420006	-0.0327148	-0.346802	-0.18544	0.0374908	-0.00447083	-0.0187531
-0.32	0.440338	-1.48743	-1.86316	-2.22305	0.492416	-2.14178
-0.220001	8.54581	10.9579	5.97511	3.52655	2.78304	10.0461
-0.120003	-5.97803	1.23405	-1.70107	-2.51758	-6.55759	2.51054
-0.0200043	-11.694	-3.14484	-3.30887	-3.75078	-7.69508	-1.09062
0.0799942	-7.05302	0.321564	0.285278	-0.224609	-2.68259	2.03087
0.18	-1.61005	4.15126	4.07317	3.10429	1.75179	5.55
0.279999	1.57706	6.12312	5.85753	4.97148	4.11546	7.25352
0.379997	3.34775	6.98991	6.54738	5.47812	4.98889	7.68124
0.479996	4.22511	7.58368	7.15675	5.99101	5.85101	7.8918
0.579994	5.33762	8.21492	7.86536	6.63164	6.72054	8.54962
0.68	6.52393	8.71648	8.5294	7.03241	7.58577	9.02852
0.779999	7.34932	9.21921	8.99074	7.51952	8.14865	9.39609
0.879997	8.31769	9.93367	9.68605	8.28242	8.90062	10.1105
0.979996	9.20244	10.7426	10.4032	8.93553	9.64865	10.8
1.07999	10.095	11.4415	10.9888	9.42967	10.3768	11.3957
1.18	10.7399	12.2208	11.6763	9.98436	11.0022	12.0621
1.28	11.4392	12.9282	12.3056	10.4941	11.5784	12.6676
1.38	12.1962	13.5743	12.9107	11.0351	12.2502	13.3098
1.48	13.0481	14.2036	13.6317	11.6578	12.9158	13.9059
1.57999	13.8485	14.9059	14.2622	12.2262	13.5643	14.5656
1.68	14.5017	15.602	14.8017	12.7285	14.2366	15.1754
1.78	15.1982	16.2462	15.356	13.2265	14.8358	15.6984
1.88	15.87	16.8653	15.9536	13.7477	15.4139	16.2668
1.98	16.595	17.5376	16.5884	14.3281	16.0569	16.9094
2.07999	17.3056	18.1505	17.1216	14.8547	16.6834	17.466
2.18	17.9657	18.7071	17.6509	15.3531	17.2127	18.0246
2.28	18.5407	19.3009	18.2118	15.873	17.7655	18.5856
2.38	19.1259	19.8887	18.815	16.3512	18.3143	19.2023
2.48	19.7005	20.4614	19.3462	16.8086	18.8381	19.757
2.57999	20.2982	21.0587	19.8251	17.248	19.367	20.2379
2.68	20.8974	21.6138	20.329	17.7457	19.9045	20.7379
2.78	21.4599	22.1676	20.8185	18.1578	20.3822	21.2156
2.88	22.0286	22.7583	21.3271	18.6113	20.8655	21.7594
2.98	22.597	23.2618	21.8325	19.0543	21.383	22.2355
3.07999	23.1747	23.7481	22.3091	19.484	21.8666	22.7219
3.18	23.6982	24.2329	22.7427	19.8867	22.3143	23.1848
3.28	24.2454	24.7442	23.2079	20.3043	22.7483	23.6266
3.38	24.747	25.2399	23.6583	20.6832	23.2338	24.0437
3.48	25.2669	25.7192	24.1099	21.0641	23.6682	24.4566
3.57999	25.745	26.1798	24.5126	21.4219	24.0448	24.8449
3.68	26.2239	26.6372	24.9458	21.8004	24.4534	25.2613
3.78	26.7372	27.0778	25.3618	22.1812	24.8569	25.6551
3.88	27.2138	27.5196	25.7505	22.525	25.2381	26.0285
3.98	27.6634	27.9341	26.1298	22.875	25.635	26.4117
4.07999	28.12	28.377	26.5005	23.2223	26.0252	26.8098
4.18	28.5732	28.779	26.897	23.5543	26.3944	27.1926
4.28	29.036	29.1899	27.2798	23.8824	26.7655	27.5363
4.38	29.4251	29.5509	27.6099	24.1914	27.0881	27.8859
4.48	29.8524	29.9473	27.9657	24.5133	27.4412	28.2145
4.57999	30.2513	30.3266	28.3169	24.8219	27.7948	28.5422
4.68	30.6841	30.7184	28.6583	25.1519	28.1264	28.8938
4.78	31.095	31.0899	29.0009	25.4644	28.4494	29.1984
4.88	31.4911	31.4575	29.3169	25.7691	28.7752	29.5031
4.98	31.8939	31.8106	29.6372	26.043	29.0862	29.8121
5.07999	32.2548	32.1485	29.9497	26.3121	29.3924	30.1027
5.18	32.6513	32.4786	30.2486	26.5719	29.6869	30.3914
5.28	33.0067	32.8321	30.5493	26.8531	29.9846	30.6754
5.38	33.3841	33.1704	30.8423	27.1324	30.2674	30.9738
5.48	33.7372	33.4981	31.1396	27.4023	30.5487	31.2355
5.57999	34.0833	33.7989	31.4165	27.6519	30.8045	31.5031
5.68	34.4325	34.1173	31.7153	27.9391	31.0764	31.7711
5.78	34.7728	34.4243	31.9966	28.1797	31.3592	32.0188
5.88	35.0907	34.7286	32.2568	28.4273	31.6248	32.2648
5.98	35.388	35.0196	32.4888	28.6617	31.8655	32.4953
6.07999	35.7231	35.3591	32.7696	28.923	32.1069	32.7609
6.18	36.0267	35.6313	33.0025	29.1738	32.3573	32.968
6.28	36.3446	35.8516	33.2587	29.3922	32.6268	33.2043
6.38	36.6536	36.1387	33.5181	29.6148	32.8772	33.4172
6.48	36.9345	36.3618	33.731	29.8238	33.1073	33.6363
6.57999	37.2177	36.6212	33.9614	30.0234	33.3573	33.8449
6.68	37.5052	36.8516	34.1997	30.2262	33.6053	34.0363
6.78	37.7899	37.0899	34.4013	30.4215	33.826	34.2414
6.88	38.0482	37.3227	34.6138	30.6445	34.0471	34.4484
6.98	38.3232	37.5509	34.8306	30.8531	34.2655	34.6266
7.07999	38.5829	37.7774	35.0493	31.0445	34.4764	34.8137
7.18	38.8466	38.0137	35.2255	31.2262	34.6873	34.9973
7.28	39.1028	38.2305	35.4185	31.4121	34.869	35.1965
7.38	39.3817	38.4415	35.6216	31.5953	35.0565	35.3766
7.48	39.6357	38.6587	35.813	31.773	35.2561	35.5637
7.57999	39.8817	38.8692	35.9986	31.9352	35.4334	35.7238
7.68	40.1243	39.0802	36.1904	32.1207	35.6248	35.8938
7.78	40.3524	39.2891	36.3501	32.2715	35.7948	36.0461
7.88	40.6024	39.4903	36.52	32.4137	35.9373	36.2141
7.98	40.8232	39.6973	36.69	32.566	36.1326	36.3727
8.07999	41.0696	39.8774	36.8407	32.691	36.2869	36.5246
8.18	41.3036	40.0704	37.0181	32.832	36.4553	36.6926
8.28	41.5224	40.2481	37.1685	32.9801	36.6151	36.8254
8.38	41.7431	40.4493	37.3208	33.1227	36.7674	36.9738
8.48	41.9622	40.629	37.4693	33.2535	36.9237	37.134
8.57999	42.1825	40.8184	37.6216	33.3926	37.076	37.3039
8.68	42.4032	41.0001	37.7782	33.5328	37.2186	37.4332
8.78	42.6337	41.1606	37.9282	33.6734	37.3553	37.593
8.88	42.8427	41.3184	38.0513	33.8238	37.4959	37.716
8.98	43.0521	41.4786	38.1919	33.9625	37.6369	37.8547
9.07999	43.2607	41.6407	38.3325	34.0938	37.7655	38.0012
9.18	43.4638	41.7891	38.4693	34.2223	37.9256	38.1438
9.28	43.6435	41.9415	38.5888	34.3512	38.0565	38.2551
9.38	43.8524	42.0981	38.7212	34.4742	38.1854	38.384
9.48	44.0345	42.2305	38.8306	34.5738	38.2987	38.4859
9.57999	44.204	42.379	38.9595	34.7031	38.4471	38.5832
9.68	44.3817	42.5216	39.0806	34.8394	38.5764	38.6945
9.78	44.5634	42.6505	39.19	34.9527	38.6951	38.8059
9.88	44.745	42.7891	39.3017	35.0719	38.8455	38.9152
9.98	44.9114	42.92	39.4263	35.1715	38.9666	39.0148
10.08	45.0829	43.0493	39.5298	35.275	39.0858	39.1047
10.18	45.2509	43.1895	39.6392	35.3824	39.2166	39.2047
10.28	45.4228	43.3282	39.7407	35.4844	39.3162	39.2922
10.38	45.5751	43.4493	39.8208	35.5914	39.4178	39.384
10.48	45.7146	43.5708	39.9208	35.6934	39.5256	39.4547
10.58	45.8407	43.6876	40.0298	35.8004	39.6155	39.5422
10.68	46.0126	43.8184	40.1474	35.8824	39.7049	39.6438
10.78	46.1806	43.9395	40.2446	35.982	39.8143	39.7336
10.88	46.3118	44.0762	40.3267	36.0621	39.9139	39.8039
10.98	46.4599	44.1782	40.4185	36.1504	39.994	39.8938
11.08	46.6181	44.2852	40.4868	36.2477	40.0623	39.9699
11.18	46.7607	44.4161	40.5962	36.3394	40.1737	40.052
11.28	46.911	44.5079	40.6763	36.4117	40.2264	40.1324
11.38	47.0517	44.6173	40.7759	36.4918	40.3127	40.2004
11.48	47.2001	44.7071	40.8579	36.5699	40.4022	40.2883
11.58	47.3489	44.8262	40.938	36.6695	40.492	40.3508
11.68	47.4989	44.9083	40.9868	36.7285	40.5741	40.4113
11.78	47.6474	45.0255	41.0767	36.818	40.6619	40.4914
11.88	47.788	45.127	41.1689	36.898	40.7342	40.552
11.98	47.9013	45.2056	41.2739	36.9625	40.8045	40.6223
12.08	48.0399	45.3067	41.3677	37.0289	40.8748	40.7023
12.18	48.1591	45.3966	41.4478	37.0992	40.9549	40.7613
12.28	48.2982	45.4766	41.5181	37.1598	41.0432	40.8488
12.38	48.4189	45.5665	41.5786	37.2383	41.1307	40.9113
12.48	48.5595	45.6661	41.6372	37.2984	41.2127	40.9816
12.58	48.6708	45.7598	41.7095	37.3609	41.285	41.0617
12.68	48.7899	45.8477	41.788	37.4195	41.3533	41.1418
12.78	48.9091	45.9376	41.856	37.5094	41.4315	41.2121
12.88	49.0126	46.0372	41.9243	37.5797	41.5037	41.2531
12.98	49.1302	46.0981	41.9693	37.6422	41.5741	41.3156
13.08	49.2646	46.1856	42.0357	37.7379	41.6717	41.382
13.18	49.3642	46.2364	42.0806	37.7828	41.7362	41.4133
13.28	49.4872	46.3243	42.147	37.8672	41.8299	41.4703
13.38	49.6005	46.4083	42.2153	37.9488	41.8748	41.5109
13.48	49.6923	46.4786	42.2876	38.0016	41.9334	41.5695
13.58	49.7899	46.5567	42.3579	38.0894	42.0135	41.6418
13.68	49.8993	46.627	42.4072	38.15	42.0627	41.7023
13.78	50.0091	46.6954	42.4673	38.191	42.1405	41.7531
13.88	50.1181	46.7485	42.5474	38.2613	42.2127	41.8234
13.98	50.2294	46.8145	42.6255	38.3203	42.2811	41.8625
14.08	50.3192	46.8848	42.6704	38.3687	42.3338	41.9133
14.18	50.3993	46.9571	42.7349	38.4019	42.3846	41.9602
14.28	50.4989	47.047	42.7993	38.4801	42.451	42.0422
14.38	50.5868	47.1055	42.8384	38.5094	42.492	42.091
14.48	50.6825	47.168	42.8989	38.5602	42.5545	42.152
14.58	50.7689	47.2169	42.9673	38.6109	42.6151	42.2004
14.68	50.8759	47.3048	43.0263	38.6504	42.6932	42.2512
14.78	50.9501	47.3497	43.0689	38.7008	42.7459	42.2844
14.88	51.0282	47.3985	43.1157	38.7789	42.783	42.3234
14.98	51.1357	47.4845	43.1743	38.818	42.8436	42.3703
15.08	51.2001	47.5274	43.2173	38.8609	42.8826	42.4211
15.18	51.2821	47.5802	43.2603	38.8941	42.9354	42.4543
15.28	51.37	47.6466	43.2954	38.941	42.9823	42.5031
15.38	51.4403	47.7075	43.3384	38.9629	43.0155	42.5344
15.48	51.5478	47.7677	43.4087	39.0094	43.0647	42.5816
15.58	51.6103	47.836	43.44	39.0504	43.1014	42.6105
15.68	51.679	47.8985	43.4677	39.1012	43.1444	42.6418
15.78	51.7489	47.9473	43.5064	39.1617	43.1815	42.6828
15.88	51.8388	48.0177	43.5669	39.2105	43.2323	42.7199
15.98	51.911	48.0606	43.6099	39.2418	43.2752	42.7355
16.08	51.9911	48.1095	43.6587	39.2828	43.3338	42.7727
16.18	52.0907	48.1583	43.688	39.3105	43.3826	42.7941
16.28	52.1708	48.2169	43.7368	39.3512	43.4451	42.8137
16.38	52.2528	48.2505	43.77	39.3824	43.4764	42.8332
16.48	52.331	48.295	43.8091	39.4117	43.5233	42.8547
16.58	52.4189	48.338	43.8501	39.4605	43.576	42.8941
16.68	52.5013	48.3692	43.8775	39.4918	43.6131	42.9211
16.78	52.5907	48.4161	43.8993	39.5211	43.6639	42.9621
16.88	52.663	48.4512	43.9204	39.5543	43.6991	42.9934
16.98	52.7392	48.4786	43.9478	39.582	43.7537	43.0227
17.08	52.8114	48.5372	43.9868	39.6109	43.7869	43.052
17.18	52.872	48.5997	44.0298	39.6402	43.8147	43.093
17.28	52.9228	48.6427	44.0493	39.6637	43.8455	43.1164
17.38	52.9814	48.6895	44.0903	39.7125	43.8924	43.1516
17.48	53.0517	48.7481	44.1196	39.7496	43.9256	43.1848
17.58	53.1298	48.7895	44.1489	39.7926	43.9627	43.2121
17.68	53.2005	48.838	44.188	39.8394	43.9959	43.2453
17.78	53.2685	48.8887	44.2193	39.8727	44.033	43.2922
17.88	53.3329	48.9317	44.2427	39.9156	44.0565	43.3176
17.98	53.411	48.9766	44.2778	39.943	44.0858	43.3527
18.08	53.4892	49.0274	44.3267	39.9805	44.1326	43.4035
18.18	53.5517	49.0704	44.3603	40.0211	44.1678	43.4348
18.28	53.6317	49.1387	44.4087	40.0621	44.2244	43.4742
18.38	53.6825	49.1602	44.4478	40.0914	44.2537	43.4914
18.48	53.7411	49.1973	44.479	40.1227	44.2869	43.5031
18.58	53.7923	49.2388	44.5107	40.1621	44.3049	43.5328
18.68	53.8485	49.2794	44.5454	40.191	44.3436	43.5422
18.78	53.8997	49.3067	44.5786	40.2203	44.3846	43.5695
18.88	53.9774	49.3555	44.6255	40.2613	44.4237	43.6027
18.98	54.0185	49.3887	44.6587	40.2793	44.4647	43.6301
19.08	54.079	49.4376	44.6782	40.3277	44.4944	43.6535
19.18	54.12	49.4669	44.7095	40.359	44.5213	43.6906
19.28	54.1728	49.5005	44.729	40.3727	44.5467	43.7063
19.38	54.2196	49.5177	44.7568	40.4	44.5721	43.7238
19.48	54.2704	49.5294	44.7681	40.4039	44.5838	43.7336
19.58	54.3212	49.5762	44.7876	40.4293	44.6229	43.7727
19.68	54.372	49.6075	44.8091	40.4605	44.6619	43.7941
19.78	54.4384	49.6368	44.8267	40.4918	44.6854	43.8332
19.88	54.4716	49.6485	44.856	40.4918	44.6932	43.8336
19.98	54.538	49.6856	44.8794	40.5289	44.7225	43.8684
20.08	54.5794	49.7266	44.9048	40.5488	44.742	43.8996
20.18	54.6161	49.7657	44.9165	40.5758	44.7713	43.9113
20.28	54.661	49.7794	44.9575	40.6012	44.7967	43.9309
20.38	54.706	49.8165	44.9771	40.6187	44.8221	43.9504
20.48	54.7587	49.8575	45.0161	40.6402	44.8514	43.9797
20.58	54.8017	49.8598	45.02	40.6519	44.8573	43.9934
20.68	54.8505	49.9044	45.0474	40.6812	44.8826	44.0109
20.78	54.9071	49.9356	45.0673	40.7008	44.9041	44.0402
20.88	54.9403	49.9669	45.0943	40.7203	44.9334	44.0617
20.98	54.9716	49.9864	45.1099	40.7437	44.9471	44.0832
21.08	55.0282	50.0255	45.1353	40.7598	44.9725	44.1008
21.18	55.0614	50.0489	45.1489	40.7809	44.9783	44.1125
21.28	55.1317	50.086	45.1861	40.8004	45.0037	44.1223
21.38	55.1884	50.1173	45.2075	40.8199	45.0233	44.1418
21.48	55.2294	50.1563	45.2271	40.8414	45.0545	44.1613
21.58	55.2689	50.1876	45.2486	40.8707	45.0744	44.1828
21.68	55.2903	50.2173	45.2763	40.9004	45.092	44.193
21.78	55.3349	50.2442	45.2974	40.9195	45.1131	44.2102
21.88	55.3778	50.2774	45.3267	40.9391	45.1405	44.2297
21.98	55.4267	50.3048	45.3462	40.9605	45.16	44.2492
22.08	55.4794	50.3262	45.3579	40.9879	45.1834	44.2707
22.18	55.5282	50.3555	45.3853	41.0098	45.201	44.2922
22.28	55.5497	50.379	45.3892	41.0309	45.2147	44.302
22.38	55.5888	50.4063	45.4165	41.0484	45.2323	44.3117
22.48	55.62	50.4263	45.4458	41.068	45.2616	44.3313
22.58	55.6571	50.4532	45.456	41.0992	45.2733	44.3508
22.68	55.6708	50.4669	45.4673	41.109	45.2928	44.3512
22.78	55.6985	50.4942	45.4771	41.1305	45.3045	44.3684
22.88	55.747	50.5059	45.5142	41.15	45.3319	44.3898
22.98	55.7782	50.5372	45.5298	41.1598	45.3436	44.4016
23.08	55.8095	50.547	45.5474	41.1715	45.3729	44.4191
23.18	55.8485	50.586	45.5767	41.1992	45.3924	44.4504
23.28	55.8798	50.5977	45.5982	41.2262	45.4217	44.4621
23.38	55.9071	50.6251	45.6177	41.2496	45.4432	44.4797
23.48	55.9364	50.6387	45.6177	41.2594	45.4451	44.4895
23.58	55.9521	50.6505	45.6298	41.2809	45.4647	44.4934
23.68	55.9892	50.6661	45.6548	41.3004	45.4823	44.5109
23.78	56.0185	50.6876	45.6861	41.3199	45.4959	44.5324
23.88	56.0497	50.7091	45.6978	41.3394	45.5135	44.55
23.98	56.0907	50.7188	45.7173	41.3434	45.535	44.5637
24.08	56.1103	50.727	45.7388	41.3609	45.5452	44.5813
24.18	56.1142	50.7286	45.7486	41.3609	45.5545	44.5852
24.28	56.1591	50.7481	45.7583	41.3824	45.5819	44.6008
24.38	56.1903	50.7755	45.7857	41.4019	45.6014	44.6047
24.48	56.2392	50.7891	45.8071	41.4293	45.6151	44.632
24.58	56.261	50.8087	45.8286	41.4414	45.6326	44.6516
24.68	56.2978	50.8262	45.856	41.4605	45.6619	44.6613
24.78	56.3407	50.8555	45.8696	41.4703	45.6834	44.673
24.88	56.37	50.8712	45.8892	41.482	45.6776	44.6848
24.98	56.4091	50.8887	45.9087	41.4918	45.6932	44.7023
25.08	56.4306	50.9063	45.9282	41.5113	45.7127	44.7316
25.18	56.4716	50.9298	45.9497	41.5211	45.7323	44.7336
25.28	56.5028	50.9415	45.9599	41.5426	45.7381	44.7453
25.38	56.5399	50.9688	45.9771	41.5621	45.7635	44.7551
25.48	56.5614	50.9884	45.9888	41.5719	45.7752	44.7727
25.58	56.6103	51.0181	45.9888	41.6012	45.7928	44.7922
25.68	56.6493	51.0255	46.0083	41.6113	45.8045	44.8043
25.78	56.6614	51.0298	46.0107	41.6191	45.8069	44.8121
25.88	56.6806	51.0548	46.0259	41.6285	45.8221	44.8117
25.98	56.7099	51.0762	46.0396	41.6422	45.8338	44.8313
26.08	56.7298	51.088	46.0474	41.6578	45.8455	44.8391
26.18	56.7567	51.1055	46.0493	41.65	45.8533	44.843
26.28	56.7899	51.127	46.0767	41.6695	45.8729	44.8605
26.38	56.8017	51.1387	46.0806	41.6734	45.8944	44.8723
26.48	56.8173	51.1583	46.0962	41.6891	45.9041	44.882
26.58	56.8505	51.1759	46.1083	41.7008	45.9158	44.9094
26.68	56.8778	51.1973	46.1177	41.7223	45.9334	44.923
26.78	56.8915	51.2091	46.1196	41.732	45.926	44.9328
26.88	56.911	51.2286	46.1275	41.75	45.951	44.9504
26.98	56.9286	51.2462	46.1196	41.7613	45.953	44.9445
27.08	56.9696	51.2696	46.1372	41.7789	45.9823	44.9523
27.18	56.9911	51.2774	46.1489	41.7906	45.994	44.9641
27.28	57.0107	51.3067	46.1685	41.8004	46.0116	44.9816
27.38	57.0306	51.3286	46.188	41.8102	46.0233	45.0012
27.48	57.0497	51.338	46.1919	41.8219	46.0272	45.0031
27.58	57.0771	51.3477	46.1982	41.8414	46.033	45.0148
27.68	57.0927	51.3575	46.1997	41.8512	46.035	45.0148
27.78	57.1103	51.3692	46.2173	41.8629	46.0623	45.0324
27.88	57.1376	51.379	46.229	41.8824	46.0741	45.0441
27.98	57.161	51.3966	46.2388	41.9098	46.0936	45.052
28.08	57.1806	51.4161	46.2564	41.9234	46.1131	45.0637
28.18	57.1942	51.422	46.2622	41.9238	46.117	45.0656
28.28	57.2196	51.4278	46.2778	41.9293	46.1326	45.0738
28.38	57.2587	51.4395	46.2896	41.941	46.1541	45.0813
28.48	57.2743	51.4493	46.2915	41.943	46.1658	45.093
28.58	57.2997	51.4591	46.2974	41.9527	46.1756	45.1125
28.68	57.3212	51.4884	46.3111	41.9703	46.1932	45.1047
28.78	57.3505	51.5079	46.3095	41.9723	46.2049	45.1145
28.88	57.372	51.5294	46.3267	41.9898	46.2244	45.1223
28.98	57.4032	51.5411	46.3306	41.9937	46.2283	45.1242
29.08	57.4306	51.5411	46.3462	42.0035	46.2342	45.134
29.18	57.4579	51.5665	46.3579	42.0289	46.2616	45.1496
29.28	57.4739	51.5802	46.3599	42.0426	46.2694	45.1457
29.38	57.4989	51.6001	46.3696	42.0641	46.285	45.1633
29.48	57.5204	51.6173	46.3872	42.0723	46.2948	45.173
29.58	57.5497	51.629	46.3989	42.0894	46.3143	45.1926
29.68	57.581	51.6368	46.4009	42.0914	46.3162	45.2043
29.78	57.6103	51.6602	46.4185	42.1012	46.3358	45.2121
29.88	57.6317	51.6778	46.4302	42.1207	46.3455	45.2336
29.98	57.6591	51.6895	46.44	42.1324	46.3651	45.2434
30.08	57.6825	51.7071	46.4595	42.1324	46.3748	45.2629
30.18	57.7005	51.7095	46.4521	42.1328	46.3772	45.2555
30.28	57.7196	51.7188	46.4673	42.1402	46.3944	45.2707
30.38	57.7489	51.7364	46.4775	42.15	46.4041	45.2746
30.48	57.7704	51.7481	46.4946	42.1715	46.4143	45.2922
30.58	57.7978	51.7852	46.4966	42.1797	46.4217	45.302
30.68	57.8212	51.7891	46.5064	42.1793	46.4315	45.3117
30.78	57.8485	51.797	46.5181	42.1812	46.4412	45.3313
30.88	57.8798	51.8087	46.5259	42.1988	46.4451	45.341
30.98	57.8919	51.8184	46.5298	42.2027	46.4451	45.3356
31.08	57.9267	51.8286	46.5474	42.2184	46.453	45.3508
31.18	57.9403	51.8477	46.5669	42.2301	46.4549	45.3703
31.28	57.9774	51.8653	46.5689	42.232	46.4725	45.3723
31.38	58.0009	51.877	46.5864	42.2496	46.492	45.3898
31.48	58.0282	51.8887	46.5884	42.2613	46.5018	45.4016
31.58	58.0575	51.9063	46.6079	42.2711	46.5155	45.4113
31.68	58.0888	51.9259	46.6196	42.2906	46.5233	45.4309
31.78	58.1005	51.9376	46.6275	42.3023	46.533	45.4426
31.88	58.1181	51.9571	46.6294	42.3105	46.5526	45.4504
31.98	58.1474	51.9688	46.6376	42.3199	46.5623	45.4719
32.08	58.161	51.9766	46.645	42.3414	46.576	45.4738
32.18	58.1786	51.9962	46.6665	42.359	46.5838	45.4914
32.28	58.1903	52.0098	46.6685	42.3707	46.5858	45.5012
32.38	58.2196	52.0274	46.6861	42.3883	46.6033	45.5129
32.48	58.2314	52.0372	46.7056	42.4019	46.6053	45.5207
32.58	58.2489	52.0489	46.7173	42.4117	46.6229	45.5227
32.68	58.2607	52.0567	46.7271	42.4117	46.6346	45.5422
32.78	58.2782	52.0669	46.7466	42.4215	46.6366	45.5617
32.88	58.2997	52.0762	46.7583	42.4297	46.6444	45.5715
32.98	58.3192	52.0958	46.7759	42.4488	46.6639	45.5734
33.08	58.3388	52.1075	46.7896	42.4508	46.6737	45.5813
33.18	58.3489	52.1251	46.7974	42.4605	46.6741	45.591
33.28	58.3681	52.127	46.7993	42.4781	46.6912	45.5949
33.38	58.3603	52.1173	46.7974	42.4723	46.6756	45.5832
33.48	58.3759	52.127	46.8052	42.4801	46.6912	45.6008
33.58	58.3954	52.1348	46.8071	42.4898	46.6932	45.6105
33.68	58.4247	52.1544	46.8325	42.5055	46.7186	45.6203
33.78	58.4306	52.1563	46.8306	42.5113	46.7147	45.6223
33.88	58.4462	52.168	46.8364	42.5094	46.7205	45.6301
33.98	58.4657	52.1759	46.8462	42.5098	46.742	45.6418
34.08	58.4794	52.1876	46.8564	42.5191	46.744	45.6516
34.18	58.497	52.1954	46.8638	42.5289	46.7616	45.652
34.28	58.5107	52.2071	46.8677	42.5309	46.7557	45.6516
34.38	58.5165	52.2169	46.8755	42.5211	46.7713	45.6691
34.48	58.538	52.2266	46.895	42.5387	46.785	45.6691
34.58	58.5497	52.2384	46.897	42.5504	46.783	45.6887
34.68	58.579	52.2579	46.9087	42.5621	46.8143	45.7023
34.78	58.5712	52.2579	46.897	42.5699	46.8065	45.6926
34.88	58.6005	52.2774	46.9185	42.5836	46.8241	45.7043
34.98	58.62	52.2895	46.9282	42.5918	46.8342	45.7121
35.08	58.62	52.2852	46.9185	42.5875	46.8338	45.7102
35.18	58.6376	52.3048	46.9263	42.5992	46.8416	45.7121
35.28	58.6493	52.3067	46.938	42.609	46.8612	45.7199
35.38	58.6689	52.3243	46.9458	42.6168	46.8729	45.7297
35.48	58.6712	52.3184	46.9497	42.6227	46.8651	45.7355
35.58	58.6962	52.3262	46.9478	42.6285	46.8826	45.7238
35.68	58.706	52.3282	46.9575	42.6305	46.8846	45.7414
35.78	58.7196	52.336	46.9673	42.6402	46.9022	45.7512
35.88	58.7372	52.3477	46.9775	42.6578	46.9119	45.7609
35.98	58.7489	52.3555	46.9771	42.6617	46.9217	45.7629
36.08	58.7665	52.3673	46.9868	42.6617	46.9354	45.7629
36.18	58.788	52.3751	46.9946	42.6793	46.9432	45.7824
36.28	58.7899	52.379	47.0161	42.6895	46.9627	45.7922
36.38	58.7978	52.3868	47.0083	42.6871	46.9549	45.7828
36.48	58.8271	52.3887	47.0161	42.7008	46.9549	45.7902
36.58	58.829	52.4063	47.0357	42.7086	46.9725	45.7922
36.68	58.8407	52.4083	47.0298	42.7125	46.9744	45.7824
36.78	58.8505	52.4067	47.0278	42.7105	46.9842	45.8
36.88	58.8759	52.4239	47.0454	42.7281	47.0018	45.8176
36.98	58.8622	52.4278	47.0415	42.7301	46.9979	45.8117
37.08	58.872	52.4376	47.0396	42.732	47.0037	45.8137
37.18	58.8974	52.4532	47.0552	42.7496	47.0311	45.8215
37.28	58.911	52.4571	47.0689	42.7516	47.035	45.8234
37.38	58.9189	52.4688	47.0673	42.7613	47.0354	45.8313
37.48	58.929	52.4766	47.0747	42.7695	47.0526	45.841
37.58	58.9482	52.4786	47.0884	42.7887	47.0623	45.8605
37.68	58.9677	52.4884	47.106	42.7906	47.0721	45.8625
37.78	58.9696	52.4962	47.1079	42.8102	47.0741	45.8645
37.88	58.9774	52.5079	47.1157	42.8102	47.0819	45.8723
37.98	59.0048	52.5157	47.1255	42.8258	47.1112	45.882
38.08	59.0204	52.5196	47.1275	42.8238	47.1151	45.884
38.18	59.0302	52.5196	47.1392	42.8219	47.1053	45.884
38.28	59.038	52.5278	47.1392	42.8316	47.1131	45.8918
38.38	59.0321	52.5177	47.1392	42.8238	47.1053	45.8746
38.48	59.0478	52.5352	47.1392	42.8297	47.1131	45.8918
38.58	59.0614	52.5372	47.1568	42.8316	47.1229	45.9016
38.68	59.079	52.547	47.1607	42.8512	47.1326	45.9113
38.78	59.0794	52.5571	47.1595	42.8422	47.1233	45.9039
38.88	59.0888	52.5567	47.1646	42.8473	47.1229	45.9016
38.98	59.0966	52.5645	47.1763	42.859	47.1307	45.9094
39.08	59.0829	52.5489	47.1743	42.8414	47.1248	45.8938
39.18	59.1083	52.5743	47.1958	42.859	47.1424	45.9016
39.28	59.1181	52.5762	47.188	42.859	47.1424	45.8996
39.38	59.1376	52.5782	47.1958	42.8785	47.1522	45.9035
39.48	59.1571	52.5938	47.2056	42.8883	47.1698	45.9191
39.58	59.1708	52.6075	47.2173	42.8922	47.1639	45.923
39.68	59.1786	52.6075	47.2173	42.898	47.1737	45.923
39.78	59.206	52.6231	47.2329	42.9078	47.1971	45.9387
39.88	59.2083	52.6173	47.2349	42.9117	47.1834	45.9328
39.98	59.2157	52.6368	47.2486	42.9098	47.1932	45.9406
40.08	59.2274	52.6387	47.2564	42.9199	47.203	45.9426
40.18	59.2372	52.6466	47.2759	42.9195	47.2127	45.9523
40.28	59.2392	52.6387	47.2681	42.9176	47.2127	45.9426
40.38	59.2567	52.6563	47.2759	42.9195	47.2127	45.9523
40.48	59.2665	52.6567	47.2896	42.9273	47.2225	45.9527
40.58	59.2802	52.6641	47.2876	42.9293	47.2323	45.9699
40.68	59.288	52.668	47.2896	42.9312	47.242	45.9699
40.78	59.2993	52.6774	47.3067	42.9406	47.2514	45.9891
40.88	59.3192	52.6973	47.3095	42.9605	47.2557	46.0012
40.98	59.3196	52.6899	47.3075	42.9531	47.2561	45.9938
41.08	59.329	52.7052	47.315	42.9508	47.2635	46.0012
41.18	59.3368	52.7071	47.3169	42.9684	47.2635	46.0109
41.28	59.3388	52.7071	47.3247	42.9609	47.2635	46.0109
41.38	59.3583	52.7091	47.3364	42.9605	47.2733	46.0207
41.48	59.3681	52.7169	47.3462	42.9605	47.2733	46.0227
41.58	59.3798	52.7364	47.3482	42.9605	47.283	46.0305
41.68	59.3876	52.7384	47.356	42.9684	47.3026	46.0324
41.78	59.4091	52.7462	47.3579	42.9703	47.3123	46.0402
41.88	59.4091	52.7364	47.354	42.9586	47.3104	46.0305
41.98	59.4267	52.7442	47.356	42.9781	47.3026	46.0285
42.08	59.4364	52.7559	47.3638	42.9801	47.3123	46.0402
42.18	59.456	52.7661	47.3677	42.9879	47.3221	46.0422
42.28	59.4599	52.7657	47.3599	42.9918	47.3241	46.0422
42.38	59.4696	52.7657	47.3755	42.9898	47.3221	46.0422
42.48	59.497	52.8028	47.4048	43.0078	47.3436	46.0695
42.58	59.5107	52.7989	47.4009	43.0094	47.3358	46.0734
42.68	59.5282	52.8067	47.4068	43.0094	47.3436	46.0715
42.78	59.5302	52.8067	47.4165	43.0211	47.344	46.0832
42.88	59.5399	52.8087	47.4189	43.0191	47.3514	46.093
42.98	59.5497	52.8262	47.4165	43.0211	47.3729	46.1027
43.08	59.5595	52.836	47.4185	43.0387	47.3729	46.1031
43.18	59.5692	52.838	47.4282	43.0406	47.3826	46.1008
43.28	59.5888	52.8458	47.4361	43.0484	47.3846	46.1105
43.38	59.5868	52.8438	47.4341	43.0387	47.3807	46.1008
43.48	59.5775	52.8477	47.4361	43.0406	47.3905	46.1008
43.58	59.5966	52.8555	47.4439	43.0484	47.3924	46.1086
43.68	59.5985	52.8497	47.438	43.0328	47.3924	46.1027
43.78	59.5985	52.8555	47.4458	43.0391	47.4002	46.1105
43.88	59.6239	52.8653	47.4556	43.0543	47.4119	46.1105
43.98	59.6278	52.8751	47.4653	43.0582	47.4119	46.1203
44.08	59.6357	52.8848	47.4673	43.0758	47.4217	46.1301
44.18	59.6357	52.8755	47.4653	43.0699	47.4217	46.1223
44.28	59.6474	52.8751	47.4673	43.0699	47.4315	46.1398
44.38	59.6669	52.8848	47.4751	43.0699	47.4334	46.1398
44.48	59.6786	52.9044	47.4853	43.0973	47.451	46.1516
44.58	59.6962	52.9063	47.4946	43.0992	47.4608	46.1594
44.68	59.6884	52.9141	47.5044	43.1168	47.4627	46.1613
44.78	59.706	52.9259	47.5064	43.1187	47.4608	46.1594
44.88	59.7274	52.9337	47.5142	43.1285	47.4705	46.1711
44.98	59.7196	52.9356	47.5239	43.1305	47.4823	46.1813
45.08	59.7372	52.9454	47.5259	43.1387	47.4842	46.1789
45.18	59.7392	52.9571	47.5259	43.1461	47.4823	46.1809
45.28	59.747	52.9649	47.5337	43.1578	47.492	46.1887
45.38	59.7665	52.9669	47.5376	43.1578	47.494	46.1906
45.48	59.7763	52.9747	47.5552	43.1676	47.5018	46.1984
45.58	59.788	52.9766	47.5571	43.1695	47.5116	46.2082
45.68	59.7899	52.9845	47.565	43.1871	47.5022	46.2121
45.78	59.7978	52.9766	47.5669	43.1891	47.5194	46.2121
45.88	59.8099	52.9981	47.5864	43.2008	47.5428	46.2316
45.98	59.8173	52.9985	47.5982	43.2086	47.5428	46.2238
46.08	59.8192	52.9981	47.6079	43.2105	47.5526	46.2316
46.18	59.8271	53.0059	47.6099	43.2203	47.5545	46.2414
46.28	59.8485	53.0157	47.6079	43.2223	47.5721	46.2434
46.38	59.8583	53.0177	47.6177	43.2301	47.5721	46.2512
46.48	59.8622	53.0177	47.6196	43.2242	47.5662	46.2453
46.58	59.8681	53.0255	47.6181	43.2301	47.5721	46.2453
46.68	59.8778	53.0274	47.6255	43.2305	47.5819	46.2434
46.78	59.8798	53.0372	47.6275	43.2398	47.5819	46.2531
46.88	59.8974	53.0391	47.6275	43.2477	47.5858	46.2535
46.98	59.9091	53.047	47.6372	43.2516	47.5936	46.2609
47.08	59.9091	53.047	47.6275	43.2398	47.5819	46.2512
47.18	59.9169	53.0548	47.6255	43.2574	47.5916	46.259
47.28	59.9403	53.0782	47.6392	43.2711	47.6053	46.2727
47.38	59.9384	53.0762	47.6353	43.2594	47.6014	46.2688
47.48	59.9482	53.0684	47.6372	43.2769	47.6033	46.2688
47.58	59.9599	53.0591	47.6372	43.2613	47.6033	46.2629
47.68	59.9599	53.0645	47.6372	43.2613	47.6033	46.2707
47.78	59.9853	53.0743	47.6528	43.2773	47.619	46.2805
47.88	59.9798	53.0782	47.6509	43.2887	47.6053	46.2824
47.98	60.0048	53.0919	47.6552	43.2965	47.6209	46.2805
48.08	59.9989	53.086	47.645	43.2887	47.6229	46.2805
48.18	60.0067	53.088	47.6548	43.2887	47.6151	46.2824
48.28	59.9989	53.0958	47.647	43.2809	47.6131	46.2805
48.38	60.0067	53.0977	47.647	43.2809	47.6229	46.2824
48.48	60.0107	53.0899	47.647	43.2809	47.6248	46.2824
48.58	60.0165	53.088	47.6548	43.2906	47.6229	46.2828
48.68	60.0185	53.0958	47.6568	43.2906	47.6233	46.2805
48.78	60.038	53.1059	47.6646	43.2891	47.6307	46.2902
48.88	60.0399	53.1153	47.6763	43.2887	47.6405	46.2922
48.98	60.0399	53.1075	47.6782	43.2965	47.6326	46.3
49.08	60.0478	53.1153	47.6861	43.3004	47.6424	46.3098
49.18	60.0517	53.1095	47.6704	43.3023	47.6444	46.302
49.28	60.0575	53.1153	47.6782	43.3082	47.6444	46.302
49.38	60.0614	53.1251	47.6861	43.3102	47.6522	46.3098
49.48	60.0692	53.127	47.688	43.3102	47.6522	46.3117
49.58	60.0618	53.127	47.6689	43.3102	47.6541	46.3137
49.68	60.0673	53.1173	47.6743	43.3102	47.6541	46.3215
49.78	60.0575	53.1075	47.6685	43.3023	47.6424	46.3039
49.88	60.0595	53.1095	47.6763	43.3023	47.6522	46.3117
49.98	60.0673	53.1173	47.6861	43.3102	47.6541	46.3137
50.08	60.0692	53.129	47.6782	43.3203	47.6639	46.3215
50.18	60.0692	53.1212	47.6704	43.3121	47.6658	46.3059
50.28	60.079	53.127	47.6685	43.3102	47.6561	46.3117
50.38	60.0888	53.1274	47.6665	43.318	47.6639	46.3137
50.48	60.081	53.1251	47.6587	43.3219	47.6639	46.3117
50.58	60.0985	53.129	47.6587	43.3121	47.6737	46.3117
50.68	60.0829	53.129	47.6489	43.3141	47.658	46.3137
50.78	60.081	53.129	47.6489	43.3199	47.6737	46.3117
50.88	60.0888	53.129	47.6587	43.3219	47.6737	46.3234
50.98	60.0985	53.1368	47.6704	43.3219	47.6756	46.3332
51.08	60.1005	53.129	47.6689	43.3203	47.6834	46.3336
51.18	60.1024	53.1368	47.6763	43.3199	47.6741	46.341
51.28	60.1009	53.1196	47.6689	43.3125	47.6741	46.3414
51.38	60.0989	53.1251	47.6665	43.318	47.6717	46.3313
51.48	60.1064	53.1348	47.6743	43.3199	47.6815	46.3391
51.58	60.1064	53.127	47.6743	43.3102	47.6717	46.3215
51.68	60.1083	53.1466	47.688	43.3375	47.6912	46.3391
51.78	60.1083	53.1309	47.6802	43.3219	47.6854	46.3332
51.88	60.1161	53.1368	47.6782	43.3277	47.6912	46.341
51.98	60.1259	53.1372	47.6861	43.3375	47.6834	46.341
52.08	60.12	53.1251	47.6782	43.3394	47.6815	46.3332
52.18	60.12	53.127	47.6782	43.3336	47.6834	46.3234
52.28	60.12	53.127	47.688	43.3316	47.6737	46.3313
52.38	60.1376	53.1173	47.6861	43.3394	47.6815	46.3234
52.48	60.1396	53.1251	47.6884	43.3398	47.6932	46.3313
52.58	60.1474	53.127	47.688	43.3394	47.6854	46.341
52.68	60.1571	53.1348	47.688	43.3473	47.6932	46.343
52.78	60.1532	53.1309	47.688	43.3414	47.6854	46.3332
52.88	60.1396	53.127	47.6782	43.3316	47.6756	46.3313
52.98	60.1415	53.129	47.688	43.3394	47.6737	46.3234
53.08	60.1493	53.127	47.6958	43.3414	47.6834	46.3313
53.18	60.1493	53.1368	47.6997	43.3492	47.6756	46.3313
53.28	60.1513	53.1387	47.69	43.3609	47.6834	46.3352
53.38	60.1513	53.1387	47.6997	43.3609	47.6678	46.3352
53.48	60.1669	53.1446	47.7075	43.3766	47.6815	46.3414
53.58	60.1614	53.1407	47.6997	43.3727	47.6854	46.343
53.68	60.1669	53.1466	47.6982	43.3805	47.6932	46.341
53.78	60.1767	53.1489	47.6978	43.3727	47.6838	46.343
53.88	60.1903	53.1661	47.7153	43.3922	47.703	46.3508
53.98	60.1982	53.1661	47.7173	43.4	47.703	46.3527
54.08	60.2177	53.168	47.7251	43.4098	47.7127	46.3508
54.18	60.2196	53.1759	47.729	43.4102	47.7049	46.3605
54.28	60.2196	53.17	47.7212	43.4098	47.7049	46.3547
54.38	60.2353	53.1661	47.7349	43.4176	47.7205	46.3586
54.48	60.2314	53.168	47.7388	43.4137	47.7069	46.3625
54.58	60.2392	53.168	47.7388	43.4019	47.7127	46.3527
54.68	60.2489	53.1661	47.7368	43.4098	47.7147	46.3625
54.78	60.2587	53.168	47.7486	43.4195	47.7225	46.3625
54.88	60.2607	53.1759	47.7466	43.4215	47.7147	46.3645
54.98	60.2685	53.1876	47.7486	43.4215	47.7225	46.3723
55.08	60.2782	53.1798	47.7583	43.4215	47.7323	46.382
55.18	60.2782	53.1876	47.7681	43.4293	47.7244	46.3742
55.28	60.2802	53.1798	47.7778	43.443	47.7342	46.382
55.38	60.2802	53.1798	47.772	43.4332	47.7362	46.3762
55.48	60.2978	53.1876	47.7857	43.4492	47.7342	46.3801
55.58	60.2841	53.1798	47.7802	43.443	47.7362	46.3746
55.68	60.2899	53.1876	47.7759	43.4488	47.744	46.3801
55.78	60.2919	53.188	47.7857	43.4508	47.7459	46.3918
55.88	60.2997	53.1778	47.7876	43.4508	47.7537	46.384
55.98	60.3095	53.1856	47.7857	43.4586	47.7635	46.3918
56.08	60.3114	53.1856	47.7896	43.4605	47.7655	46.384
56.18	60.3192	53.1876	47.7876	43.4703	47.7635	46.3918
56.28	60.3099	53.1973	47.7896	43.4723	47.7752	46.4016
56.38	60.3271	53.2071	47.7974	43.4801	47.7756	46.3938
56.48	60.3271	53.2091	47.7993	43.482	47.783	46.4016
56.58	60.329	53.1993	47.7974	43.4723	47.7655	46.3918
56.68	60.331	53.2071	47.7896	43.4703	47.7733	46.3938
56.78	60.329	53.2091	47.7974	43.4707	47.783	46.3918
56.88	60.3388	53.2169	47.7993	43.4781	47.7752	46.4016
56.98	60.3485	53.2169	47.7974	43.4879	47.8006	46.4016
57.08	60.3388	53.2169	47.7974	43.482	47.8026	46.3918
57.18	60.3485	53.2208	47.7978	43.482	47.8143	46.3938
57.28	60.3583	53.2286	47.7954	43.482	47.8143	46.4035
57.38	60.3505	53.229	47.7993	43.4898	47.8162	46.4035
57.48	60.3681	53.2462	47.8169	43.484	47.8338	46.4055
57.58	60.3759	53.254	47.8169	43.4879	47.8338	46.4113
57.68	60.3817	53.2501	47.8091	43.4742	47.826	46.4059
57.78	60.3817	53.2462	47.8169	43.4801	47.8338	46.4016
57.88	60.3681	53.2442	47.8052	43.4781	47.8319	46.3996
57.98	60.37	53.2364	47.8071	43.4801	47.8338	46.3996
58.08	60.3778	53.2442	47.8052	43.4781	47.8319	46.3996
58.18	60.3778	53.254	47.815	43.4898	47.8416	46.4016
58.28	60.3876	53.2462	47.8247	43.4996	47.8514	46.3996
58.38	60.3876	53.2559	47.8169	43.4902	47.8514	46.3996
58.48	60.4013	53.2774	47.8364	43.5094	47.8631	46.4133
58.58	60.3993	53.2774	47.8364	43.5113	47.8631	46.4113
58.68	60.4091	53.2794	47.8403	43.5191	47.8631	46.4211
58.78	60.4091	53.2774	47.8482	43.5191	47.8748	46.4211
58.88	60.4091	53.2794	47.8501	43.5211	47.8748	46.4133
58.98	60.4286	53.297	47.8677	43.5289	47.8846	46.4309
59.08	60.4286	53.2989	47.8677	43.5387	47.8944	46.4309
59.18	60.4403	53.3145	47.8696	43.5309	47.8866	46.4309
59.28	60.4403	53.3165	47.8677	43.5289	47.8846	46.4309
59.38	60.4306	53.3087	47.8583	43.5289	47.8846	46.4211
59.48	60.4423	53.3087	47.8579	43.5328	47.8866	46.4328
59.58	60.4482	53.3262	47.8736	43.5367	47.8924	46.4309
59.68	60.4521	53.3204	47.8677	43.5348	47.8866	46.4309
59.78	60.4501	53.3184	47.8677	43.523	47.8846	46.4348
59.88	60.4696	53.338	47.8872	43.5406	47.9022	46.4426
59.98	60.4696	53.3399	47.8794	43.5406	47.9139	46.4523
60.08	60.4794	53.338	47.8872	43.5426	47.9139	46.4523
60.18	60.4716	53.3399	47.8716	43.5328	47.9061	46.4445
60.28	60.4794	53.338	47.8775	43.5313	47.9041	46.4523
60.38	60.4794	53.3477	47.8696	43.5387	47.9041	46.4523
60.48	60.4892	53.3575	47.8775	43.5582	47.9158	46.4621
60.58	60.4892	53.3575	47.8775	43.5484	47.9041	46.4621
60.68	60.4892	53.3481	47.8696	43.5406	47.9041	46.4543
60.78	60.5087	53.3653	47.8775	43.5582	47.9217	46.4621
60.88	60.5087	53.3653	47.8794	43.5504	47.9237	46.4699
60.98	60.5087	53.3751	47.8775	43.5484	47.9237	46.4719
61.08	60.5185	53.3751	47.8794	43.5582	47.9334	46.4816
61.18	60.5185	53.3868	47.8872	43.5582	47.9412	46.4816
61.28	60.5185	53.3868	47.8872	43.5699	47.9432	46.4816
61.38	60.5302	53.3868	47.897	43.5699	47.9432	46.4914
61.48	60.5321	53.3887	47.8911	43.5543	47.9354	46.4836
61.58	60.538	53.4044	47.895	43.568	47.9412	46.4895
61.68	60.5399	53.3985	47.897	43.5699	47.9432	46.4914
61.78	60.5321	53.3985	47.9009	43.5719	47.9432	46.4934
61.88	60.538	53.4044	47.9072	43.5699	47.951	46.4992
61.98	60.5321	53.3985	47.9087	43.5719	47.9451	46.4934
62.08	60.5399	53.4063	47.9165	43.5797	47.9627	46.5109
62.18	60.5575	53.4161	47.9263	43.5816	47.9627	46.5109
62.28	60.5595	53.4161	47.9185	43.5816	47.9705	46.5109
62.38	60.5595	53.418	47.9263	43.5797	47.9725	46.5227
62.48	60.5771	53.4239	47.9361	43.5816	47.9725	46.5227
62.58	60.579	53.418	47.9282	43.5797	47.9725	46.5227
62.68	60.579	53.4337	47.9439	43.5894	47.9725	46.5324
62.78	60.5888	53.4376	47.9575	43.6109	47.9901	46.5422
62.88	60.5794	53.436	47.9579	43.5922	47.9827	46.5426
62.98	60.5868	53.4337	47.9556	43.5973	47.9803	46.5402
63.08	60.5946	53.4337	47.9575	43.5973	47.9823	46.5578
63.18	60.5966	53.4356	47.9556	43.607	47.9881	46.5598
63.28	60.5966	53.4337	47.9653	43.607	47.9823	46.5598
63.38	60.6064	53.4454	47.9751	43.609	47.9803	46.5695
63.48	60.6064	53.4454	47.9751	43.607	47.9803	46.5793
63.58	60.6083	53.4473	47.9693	43.609	47.992	46.5715
63.68	60.6064	53.4376	47.9653	43.607	47.992	46.5715
63.78	60.6064	53.4454	47.9751	43.609	48.0018	46.5773
63.88	60.6259	53.4552	47.9868	43.6187	48.0213	46.5988
63.98	60.6161	53.4454	47.9751	43.6168	48.0116	46.6008
64.08	60.6376	53.4649	47.9868	43.6266	48.0311	46.6105
64.18	60.6376	53.4571	47.9966	43.6285	48.0311	46.6125
64.28	60.6454	53.4649	48.0064	43.6383	48.0408	46.6105
64.38	60.6474	53.4649	47.9986	43.6383	48.0311	46.6105
64.48	60.6474	53.4669	47.9966	43.648	48.0408	46.6203
64.58	60.6571	53.4747	48.0064	43.65	48.0428	46.6301
64.68	60.6669	53.4864	48.0068	43.6578	48.0506	46.6301
64.78	60.6689	53.5059	48.0239	43.6695	48.0604	46.6496
64.88	60.6669	53.4981	48.0142	43.6676	48.0623	46.6496
64.98	60.6669	53.4981	48.0337	43.6598	48.0721	46.6496
65.08	60.6689	53.4981	48.0181	43.6598	48.0741	46.6438
65.18	60.6747	53.5044	48.0318	43.6695	48.0721	46.6477
65.28	60.6689	53.5059	48.0298	43.6621	48.0741	46.6516
65.38	60.6767	53.5059	48.0357	43.6676	48.0819	46.6613
65.48	60.6767	53.5157	48.0474	43.6773	48.0819	46.6613
65.58	60.6767	53.5177	48.0552	43.6871	48.0916	46.6711
65.68	60.6864	53.5255	48.065	43.6891	48.0936	46.6809
65.78	60.6982	53.5352	48.0747	43.6969	48.1014	46.6906
65.88	60.7001	53.545	48.0845	43.6969	48.1112	46.6906
65.98	60.6903	53.5391	48.0806	43.6988	48.0955	46.6848
66.08	60.6982	53.5548	48.0864	43.7008	48.1033	46.6906
66.18	60.7079	53.5645	48.0884	43.7008	48.1033	46.7004
66.28	60.6982	53.547	48.0962	43.6988	48.1033	46.6828
66.38	60.7079	53.5665	48.0982	43.7008	48.1229	46.6906
66.48	60.7177	53.5684	48.106	43.7086	48.1248	46.7102
66.58	60.7099	53.5762	48.1079	43.7105	48.1229	46.7141
66.68	60.7177	53.5782	48.1177	43.7105	48.1248	46.7141
66.78	60.7274	53.586	48.1275	43.7184	48.1424	46.7219
66.88	60.7372	53.5958	48.1279	43.7203	48.1448	46.7316
66.98	60.7411	53.5977	48.1255	43.7301	48.1424	46.732
67.08	60.7489	53.5981	48.1372	43.7402	48.1522	46.7488
67.18	60.7587	53.6055	48.1372	43.7379	48.1717	46.7516
67.28	60.7685	53.6173	48.145	43.7398	48.1737	46.7707
67.38	60.7607	53.6153	48.1372	43.7398	48.1619	46.7707
67.48	60.7685	53.6348	48.145	43.7477	48.1639	46.7727
67.58	60.7782	53.627	48.1489	43.7496	48.1717	46.7902
67.68	60.788	53.627	48.1489	43.7594	48.1737	46.8
67.78	60.7997	53.6368	48.1568	43.7691	48.1834	46.802
67.88	60.7997	53.629	48.1489	43.7613	48.1756	46.8
67.98	60.8099	53.6368	48.1568	43.7711	48.1834	46.8117
68.08	60.8173	53.6485	48.1685	43.7789	48.1951	46.8215
68.18	60.8173	53.6544	48.1743	43.7867	48.201	46.8293
68.28	60.829	53.6661	48.1802	43.7906	48.2127	46.8234
68.38	60.8388	53.6778	48.1978	43.8102	48.2147	46.841
68.48	60.8329	53.672	48.1904	43.8043	48.2147	46.8254
68.58	60.829	53.6778	48.1958	43.8008	48.2049	46.8332
68.68	60.831	53.6782	48.188	43.7984	48.2049	46.8313
68.78	60.8388	53.6856	48.1958	43.8102	48.2147	46.843
68.88	60.8485	53.6954	48.1978	43.8102	48.2244	46.8449
68.98	60.8603	53.6973	48.1997	43.818	48.2248	46.8527
69.08	60.8564	53.6934	48.1958	43.8102	48.2205	46.843
69.18	60.8603	53.6973	48.1978	43.8102	48.2303	46.8605
69.28	60.8505	53.6876	48.1978	43.7906	48.2244	46.8434
69.38	60.8583	53.6876	48.1978	43.8004	48.2244	46.8488
69.48	60.8603	53.6954	48.2075	43.8082	48.2225	46.8605
69.58	60.8759	53.7052	48.2232	43.818	48.242	46.8703
69.68	60.8974	53.7149	48.229	43.8199	48.2518	46.8723
69.78	60.888	53.7266	48.2466	43.818	48.2518	46.8801
69.88	60.8857	53.7266	48.2466	43.8219	48.244	46.8898
69.98	60.8896	53.7286	48.247	43.8297	48.2518	46.8918
70.08	60.8974	53.7364	48.2544	43.8301	48.2616	46.8996
70.18	60.9071	53.7384	48.2564	43.8375	48.2752	46.9094
70.28	60.9169	53.7364	48.2661	43.8297	48.2733	46.8918
70.38	60.9091	53.7481	48.2681	43.8473	48.2733	46.9016
70.48	60.9169	53.7559	48.2681	43.8492	48.2752	46.9113
70.58	60.9169	53.7559	48.2661	43.8492	48.2733	46.9035
70.68	60.9169	53.7759	48.2857	43.859	48.283	46.9191
70.78	60.9384	53.7852	48.2954	43.8687	48.3026	46.9309
70.88	60.9208	53.7774	48.2954	43.8609	48.3026	46.9211
70.98	60.9208	53.7774	48.2915	43.8707	48.3045	46.9328
71.08	60.9208	53.7872	48.3071	43.8707	48.3065	46.923
71.18	60.911	53.7774	48.2993	43.8609	48.3143	46.9211
71.28	60.9169	53.795	48.3071	43.8766	48.3221	46.9328
71.38	60.9306	53.8087	48.3169	43.8824	48.3244	46.9426
71.48	60.9306	53.8165	48.3364	43.8902	48.3319	46.9426
71.58	60.9364	53.8165	48.3349	43.8887	48.3397	46.941
71.68	60.9384	53.8184	48.3462	43.898	48.3436	46.9504
71.78	60.9384	53.8165	48.3384	43.8902	48.3416	46.9504
71.88	60.929	53.8184	48.3462	43.8902	48.3455	46.9504
71.98	60.9384	53.8282	48.3579	43.9078	48.3533	46.9602
72.08	60.956	53.8364	48.3736	43.9078	48.3709	46.9777
72.18	60.9501	53.8555	48.3853	43.9195	48.3826	46.9797
72.28	60.9501	53.8497	48.3794	43.9137	48.3768	46.9816
72.38	60.9501	53.8555	48.3872	43.9195	48.3826	46.9797
72.48	60.9482	53.8575	48.397	43.9215	48.3846	46.9836
72.58	60.9579	53.8653	48.3989	43.9215	48.3826	46.9816
72.68	60.9677	53.8751	48.4068	43.9391	48.3846	46.9836
72.78	60.9579	53.8673	48.4048	43.9293	48.3826	46.9797
72.88	60.956	53.8751	48.4068	43.9391	48.3924	46.9719
72.98	60.9735	53.8848	48.4224	43.9375	48.4002	46.9875
73.08	60.9794	53.8868	48.4263	43.9488	48.4041	46.9914
73.18	60.9774	53.8848	48.4282	43.9566	48.3944	46.9816
73.28	60.9696	53.877	48.4263	43.9566	48.3924	46.9797
73.38	60.9774	53.877	48.4361	43.9586	48.4022	46.9816
73.48	60.9774	53.8848	48.4458	43.9664	48.4041	46.9895
73.58	60.9872	53.877	48.4478	43.9781	48.4119	46.9816
73.68	60.9872	53.8848	48.4556	43.9801	48.4026	46.9895
73.78	60.997	53.8966	48.4653	43.9879	48.41	46.9816
73.88	61.0067	53.897	48.4673	43.9879	48.4198	46.9797
73.98	61.0165	53.8946	48.4653	43.9898	48.4198	46.9914
74.08	61.0165	53.9044	48.4751	43.9977	48.4237	46.9836
74.18	61.0263	53.9063	48.4775	43.9996	48.4315	46.9816
74.28	61.038	53.9141	48.4849	44.0074	48.4315	46.9914
74.38	61.038	53.9161	48.4771	44.0172	48.4412	46.9914
74.48	61.038	53.9141	48.4849	44.0191	48.4412	46.9914
74.58	61.0478	53.9239	48.4946	44.0289	48.4432	46.982
74.68	61.0478	53.9278	48.4868	44.0211	48.4393	46.9797
74.78	61.0673	53.9356	48.4946	44.0387	48.453	46.9895
74.88	61.0497	53.9259	48.4868	44.0309	48.451	46.9895
74.98	61.0673	53.9454	48.5044	44.0484	48.4608	46.9992
75.08	61.0771	53.9473	48.5064	44.0582	48.4705	47.009
75.18	61.0771	53.9454	48.5161	44.0586	48.4705	47.009
75.28	61.0771	53.9454	48.4986	44.0562	48.4705	47.009
75.38	61.0868	53.9473	48.5064	44.068	48.4705	47.0012
75.48	61.079	53.9454	48.5161	44.0602	48.4823	47.009
75.58	61.0868	53.9552	48.5083	44.0602	48.492	47.0188
75.68	61.0868	53.9473	48.5161	44.068	48.492	47.0305
75.78	61.0985	53.9552	48.5181	44.0699	48.492	47.0305
75.88	61.1083	53.9571	48.5337	44.0699	48.5018	47.0402
75.98	61.1005	53.963	48.5357	44.0875	48.5018	47.0402
76.08	61.1083	53.9669	48.5376	44.0894	48.5018	47.0422
76.18	61.1083	53.9649	48.5454	44.0973	48.5116	47.05
76.28	61.1181	53.9688	48.5478	44.1012	48.5116	47.05
76.38	61.1278	53.9766	48.5552	44.1012	48.5213	47.05
76.48	61.1278	53.9864	48.5552	44.109	48.5135	47.052
76.58	61.1298	53.979	48.5493	44.1016	48.5135	47.0422
76.68	61.1185	53.9845	48.5454	44.107	48.5213	47.05
76.78	61.1259	53.9864	48.5552	44.1168	48.5213	47.0598
76.88	61.145	53.9845	48.5747	44.1168	48.5311	47.052
76.98	61.1497	53.9864	48.5767	44.1187	48.5233	47.0598
77.08	61.1567	53.9942	48.5845	44.1266	48.533	47.0637
77.18	61.1689	54.0059	48.5845	44.1266	48.533	47.0695
77.28	61.1689	53.9981	48.5864	44.1305	48.5428	47.0734
77.38	61.1614	53.9981	48.5884	44.1383	48.535	47.0637
77.48	61.1669	54.0059	48.5884	44.1305	48.533	47.0715
77.58	61.1767	54.0177	48.5962	44.148	48.5526	47.0813
77.68	61.1689	53.9981	48.5884	44.1324	48.5448	47.0656
77.78	61.1767	53.9981	48.5884	44.1383	48.5428	47.0715
77.88	61.1689	54.0059	48.5962	44.1383	48.5526	47.0734
77.98	61.1767	53.9981	48.5982	44.1402	48.5526	47.0813
78.08	61.1767	54.0059	48.5982	44.148	48.5701	47.091
78.18	61.1864	54.0157	48.606	44.1578	48.5721	47.091
78.28	61.1982	54.0196	48.6083	44.1578	48.5741	47.091
78.38	61.1982	54.0274	48.606	44.1695	48.5819	47.1008
78.48	61.2001	54.0372	48.6157	44.1715	48.5916	47.1125
78.58	61.2079	54.0278	48.6177	44.1793	48.5916	47.1125
78.68	61.2079	54.0352	48.6255	44.1812	48.5916	47.1223
78.78	61.2079	54.045	48.6275	44.1891	48.5955	47.1223
78.88	61.2099	54.0548	48.6353	44.1891	48.6033	47.1129
78.98	61.2177	54.047	48.6275	44.191	48.6033	47.1297
79.08	61.2196	54.047	48.6353	44.1988	48.6131	47.1324
79.18	61.2177	54.0548	48.645	44.2086	48.6131	47.1301
79.28	61.2079	54.0548	48.6392	44.1992	48.6131	47.1301
79.38	61.2177	54.047	48.6372	44.1969	48.6131	47.1398
79.48	61.2196	54.0567	48.6392	44.1891	48.6229	47.1398
79.58	61.2177	54.0665	48.647	44.1988	48.6229	47.1496
79.68	61.2118	54.0606	48.6489	44.193	48.6248	47.1516
79.78	61.2196	54.0567	48.6489	44.1988	48.6151	47.1613
79.88	61.2118	54.0489	48.647	44.1812	48.6131	47.1516
79.98	61.2099	54.0567	48.647	44.1891	48.6131	47.1613
80.08	61.22	54.0684	48.6587	44.2008	48.6326	47.1711
80.18	61.2177	54.0684	48.6665	44.2086	48.6366	47.1809
80.28	61.2196	54.0665	48.6763	44.2184	48.6346	47.173
80.38	61.2274	54.0669	48.6685	44.2105	48.6444	47.1809
80.48	61.2274	54.0762	48.6782	44.2105	48.6541	47.1906
80.58	61.2216	54.0704	48.6802	44.2125	48.6561	47.1926
80.68	61.2255	54.0762	48.6958	44.2203	48.6619	47.1906
80.78	61.2274	54.0684	48.7075	44.2203	48.6737	47.2004
80.88	61.2216	54.0684	48.6904	44.2223	48.6756	47.2023
80.98	61.2274	54.0684	48.6958	44.2125	48.6643	47.1926
81.08	61.2392	54.0684	48.688	44.2203	48.6717	47.1906
81.18	61.2392	54.0762	48.6958	44.2301	48.6717	47.2023
81.28	61.2411	54.0684	48.688	44.2398	48.6815	47.1945
81.38	61.2314	54.0684	48.688	44.2227	48.6737	47.1945
81.48	61.2392	54.0782	48.688	44.2184	48.6756	47.1926
81.58	61.2489	54.0704	48.6978	44.2281	48.6834	47.2023
81.68	61.2411	54.0782	48.69	44.2203	48.6834	47.1945
81.78	61.2489	54.0802	48.6978	44.2281	48.6932	47.2023
81.88	61.2489	54.088	48.7075	44.232	48.6932	47.2023
81.98	61.2587	54.088	48.7173	44.2398	48.6951	47.2043
82.08	61.2607	54.0977	48.7095	44.2418	48.6932	47.2023
82.18	61.2489	54.0786	48.6978	44.2301	48.6854	47.1926
82.28	61.2587	54.086	48.7075	44.232	48.6834	47.2023
82.38	61.2509	54.086	48.7095	44.2398	48.6932	47.2023
82.48	61.2607	54.0958	48.7173	44.2496	48.6854	47.2023
82.58	61.2607	54.0977	48.7193	44.2418	48.6932	47.2121
82.68	61.2704	54.0958	48.729	44.2496	48.703	47.2121
82.78	61.2704	54.0977	48.729	44.2594	48.6951	47.2043
82.88	61.2724	54.0958	48.7388	44.2516	48.703	47.2121
82.98	61.2704	54.1075	48.7392	44.2496	48.703	47.2219
83.08	61.2708	54.1079	48.7275	44.2422	48.6936	47.2125
83.18	61.2685	54.1071	48.7442	44.2473	48.7123	47.2102
83.28	61.2689	54.1079	48.747	44.2426	48.7151	47.2125
83.38	61.2763	54.1153	48.7368	44.2477	48.7127	47.2102
83.48	61.2763	54.1075	48.7446	44.2398	48.7225	47.2102
83.58	61.2782	54.1153	48.7544	44.2477	48.7225	47.2121
83.68	61.2763	54.1075	48.7564	44.2496	48.7323	47.2102
83.78	61.286	54.1153	48.7544	44.2477	48.7244	47.2199
83.88	61.2958	54.1153	48.7642	44.2574	48.7323	47.2199
83.98	61.2978	54.1348	48.7778	44.2594	48.742	47.2316
84.08	61.286	54.1173	48.7759	44.2574	48.7244	47.2297
84.18	61.2782	54.1251	48.7857	44.2594	48.7401	47.2297
84.28	61.288	54.129	48.7857	44.2574	48.742	47.2219
84.38	61.2978	54.127	48.7876	44.2672	48.744	47.2297
84.48	61.2997	54.1368	48.7954	44.2711	48.7498	47.2395
84.58	61.2899	54.1387	48.7974	44.2613	48.7459	47.2238
84.68	61.288	54.1274	48.7876	44.2613	48.7498	47.2297
84.78	61.2997	54.1446	48.8052	44.2691	48.7537	47.2395
84.88	61.3075	54.1446	48.8071	44.2789	48.7635	47.2434
84.98	61.3075	54.1446	48.8071	44.2711	48.7537	47.2316
85.08	61.3095	54.1485	48.8013	44.2711	48.7655	47.2355
85.18	61.3173	54.1446	48.8071	44.2598	48.7635	47.2316
85.28	61.3173	54.1446	48.8075	44.2672	48.7733	47.2414
85.38	61.3095	54.1466	48.815	44.2769	48.7733	47.2434
85.48	61.3271	54.1544	48.8247	44.2887	48.785	47.2609
85.58	61.3349	54.1641	48.8267	44.2867	48.783	47.2531
85.68	61.331	54.1583	48.8169	44.2789	48.7655	47.2434
85.78	61.331	54.1661	48.8345	44.2867	48.7733	47.2512
85.88	61.3388	54.1661	48.8267	44.2984	48.783	47.2512
85.98	61.3388	54.1759	48.8345	44.2906	48.783	47.2609
86.08	61.3485	54.168	48.8384	44.2984	48.7737	47.2516
86.18	61.3485	54.1759	48.8462	44.2984	48.7811	47.259
86.28	61.3505	54.1778	48.8403	44.2926	48.7733	47.2629
86.38	61.3583	54.1759	48.8364	44.2887	48.7811	47.2609
86.48	61.3583	54.1856	48.8462	44.2887	48.7811	47.2609
86.58	61.3583	54.1856	48.856	44.2984	48.783	47.2707
86.68	61.3681	54.1954	48.8657	44.2906	48.7811	47.2707
86.78	61.37	54.2052	48.8755	44.3082	48.7908	47.2824
86.88	61.3778	54.2071	48.8775	44.3004	48.8026	47.2805
86.98	61.3876	54.2149	48.8755	44.3082	48.8026	47.2902
87.08	61.3876	54.2149	48.8853	44.3102	48.8026	47.2824
87.18	61.39	54.2247	48.8775	44.3082	48.8123	47.2902
87.28	61.3876	54.2169	48.8853	44.318	48.8045	47.2902
87.38	61.3974	54.2266	48.8775	44.318	48.8123	47.3
87.48	61.3817	54.211	48.8794	44.3121	48.8045	47.2922
87.58	61.3954	54.2247	48.895	44.316	48.8104	47.3
87.68	61.3974	54.2364	48.8892	44.3102	48.8143	47.3098
87.78	61.4091	54.2481	48.8989	44.3219	48.8241	47.3215
87.88	61.3993	54.2384	48.8974	44.3277	48.8221	47.3195
87.98	61.4071	54.2462	48.895	44.3316	48.8319	47.3117
88.08	61.3993	54.2368	48.897	44.3297	48.8241	47.3215
88.18	61.4071	54.2345	48.895	44.3301	48.8319	47.3215
88.28	61.4091	54.2364	48.897	44.3297	48.8241	47.3234
88.38	61.4169	54.2442	48.897	44.3375	48.8319	47.3234
88.48	61.4091	54.2364	48.895	44.3297	48.8319	47.3215
88.58	61.4169	54.2442	48.9048	44.3375	48.8416	47.3313
88.68	61.4286	54.2442	48.9165	44.3473	48.8416	47.3313
88.78	61.4286	54.2559	48.9165	44.3394	48.8533	47.3313
88.88	61.4208	54.2403	48.9009	44.3394	48.8455	47.3254
88.98	61.4286	54.2462	48.9068	44.3297	48.8455	47.3215
89.08	61.4208	54.2559	48.8989	44.3394	48.8436	47.3313
89.18	61.4189	54.2559	48.9068	44.3394	48.8533	47.3313
89.28	61.4189	54.2481	48.9087	44.3414	48.8533	47.3332
89.38	61.4189	54.2559	48.897	44.3297	48.8533	47.3215
89.48	61.4189	54.2559	48.8989	44.3316	48.8455	47.3313
89.58	61.4286	54.2657	48.897	44.3297	48.8533	47.3313
89.68	61.4286	54.2755	48.9068	44.3316	48.8631	47.3313
89.78	61.4384	54.2755	48.9068	44.3394	48.8631	47.343
89.88	61.4384	54.2852	48.9087	44.3394	48.8651	47.343
89.98	61.4482	54.2852	48.9068	44.3414	48.8729	47.343
90.08	61.4482	54.297	48.9072	44.3492	48.8729	47.3527
90.18	61.4482	54.297	48.9048	44.3398	48.8729	47.3527
90.28	61.4388	54.2973	48.9072	44.3379	48.8635	47.3531
90.38	61.4462	54.2872	48.897	44.3473	48.8635	47.3414
90.48	61.4462	54.295	48.895	44.3492	48.8612	47.3488
90.58	61.4462	54.295	48.9048	44.3473	48.8709	47.3488
90.68	61.456	54.297	48.9048	44.357	48.8709	47.3488
90.78	61.456	54.3048	48.9048	44.3492	48.8709	47.3488
90.88	61.456	54.3067	48.9146	44.357	48.8631	47.3488
90.98	61.4677	54.3145	48.9146	44.3668	48.8787	47.3586
91.08	61.4599	54.3145	48.9243	44.359	48.8807	47.3586
91.18	61.4579	54.3165	48.9243	44.3668	48.8826	47.3586
91.28	61.4579	54.3243	48.9263	44.3766	48.8807	47.3586
91.38	61.4677	54.3243	48.9243	44.3687	48.8905	47.3684
91.48	61.4677	54.3282	48.9341	44.3766	48.8905	47.3684
91.58	61.4774	54.3262	48.9341	44.3766	48.8905	47.3781
91.68	61.4774	54.3262	48.9263	44.3863	48.9002	47.3781
91.78	61.4794	54.336	48.9341	44.3785	48.9002	47.3879
91.88	61.4677	54.3262	48.9165	44.3785	48.8905	47.3781
91.98	61.4774	54.3458	48.9341	44.3902	48.91	47.3918
92.08	61.4872	54.3364	48.9341	44.3883	48.9198	47.3898
92.18	61.4681	54.3341	48.9341	44.3805	48.9022	47.3801
92.28	61.4755	54.3438	48.9341	44.3785	48.9119	47.382
92.38	61.4599	54.3282	48.9302	44.3711	48.9041	47.3723
92.48	61.4657	54.3341	48.9263	44.3668	48.9022	47.3801
92.58	61.4657	54.3438	48.9282	44.3766	48.9022	47.3801
92.68	61.4579	54.336	48.9263	44.3687	48.9041	47.382
92.78	61.4657	54.3438	48.9361	44.3766	48.9022	47.3898
92.88	61.4579	54.336	48.9282	44.3785	48.8944	47.3918
92.98	61.4462	54.3243	48.9185	44.3687	48.8826	47.3723
93.08	61.4579	54.3282	48.9165	44.3668	48.8846	47.3703
93.18	61.4579	54.3341	48.9263	44.3785	48.8905	47.3703
93.28	61.4677	54.338	48.9169	44.3707	48.8944	47.3801
93.38	61.4677	54.336	48.9146	44.3785	48.8924	47.3801
93.48	61.4677	54.3458	48.9243	44.3707	48.9022	47.3898
93.58	61.4774	54.3458	48.9243	44.3785	48.9022	47.382
93.68	61.4774	54.3458	48.9243	44.3785	48.9119	47.3801
93.78	61.4872	54.3555	48.9263	44.3883	48.9119	47.3898
93.88	61.4794	54.3399	48.9165	44.3727	48.9041	47.3742
93.98	61.4696	54.336	48.9243	44.3785	48.9119	47.3703
94.08	61.4774	54.3458	48.9243	44.3785	48.9119	47.382
94.18	61.4696	54.3555	48.9282	44.3883	48.9198	47.382
94.28	61.4774	54.3555	48.9263	44.3805	48.9237	47.3918
94.38	61.4872	54.3555	48.9185	44.3883	48.9217	47.384
94.48	61.4872	54.3653	48.9263	44.3805	48.9217	47.382
94.58	61.4814	54.3575	48.9282	44.3805	48.9139	47.384
94.68	61.4774	54.3555	48.9185	44.3785	48.9119	47.382
94.78	61.4794	54.3575	48.9263	44.3902	48.9217	47.3824
94.88	61.4892	54.3555	48.9263	44.3824	48.9217	47.3801
94.98	61.4814	54.3477	48.9185	44.3727	48.9139	47.3723
95.08	61.4892	54.3575	48.9165	44.3805	48.9158	47.3801
95.18	61.4814	54.3497	48.9263	44.3805	48.9139	47.3801
95.28	61.4892	54.3575	48.9185	44.3805	48.9139	47.3898
95.38	61.4892	54.3575	48.9263	44.3902	48.9237	47.3898
95.48	61.4911	54.3497	48.9263	44.3902	48.9237	47.3918
95.58	61.4911	54.3595	48.9282	44.3922	48.9354	47.3918
95.68	61.4892	54.3477	48.9263	44.3902	48.9237	47.3801
95.78	61.4989	54.3481	48.9282	44.3902	48.9256	47.3898
95.88	61.4896	54.3458	48.9263	44.3809	48.9237	47.382
95.98	61.5067	54.3555	48.9478	44.398	48.9432	47.4016
96.08	61.5087	54.3575	48.9478	44.398	48.9432	47.4016
96.18	61.5185	54.3555	48.9497	44.4	48.9432	47.3938
96.28	61.5185	54.3555	48.9556	44.398	48.953	47.4016
96.38	61.5126	54.3575	48.9517	44.3824	48.9451	47.3938
96.48	61.5087	54.3555	48.9478	44.3883	48.9451	47.4016
96.58	61.5087	54.3575	48.9575	44.3805	48.9432	47.4113
96.68	61.5185	54.3555	48.9497	44.3883	48.953	47.4133
96.78	61.5185	54.3634	48.9653	44.3883	48.9608	47.4191
96.88	61.5204	54.3673	48.9595	44.3902	48.9666	47.423
96.98	61.5009	54.3653	48.9384	44.3785	48.9549	47.4113
97.08	61.4989	54.3575	48.9458	44.3824	48.9455	47.4211
97.18	61.4989	54.3673	48.9478	44.3805	48.953	47.4309
97.28	61.5009	54.377	48.9458	44.3727	48.953	47.423
97.38	61.5009	54.377	48.9478	44.3805	48.9627	47.4211
97.48	61.4989	54.3868	48.9458	44.3805	48.9549	47.4211
97.58	61.4989	54.379	48.9556	44.3824	48.953	47.425
97.68	61.5009	54.3848	48.9673	44.3805	48.9627	47.423
97.78	61.5009	54.3809	48.9595	44.3824	48.9549	47.425
97.88	61.4989	54.377	48.9497	44.3805	48.9627	47.423
97.98	61.5107	54.379	48.9478	44.3809	48.9627	47.4328
98.08	61.5013	54.377	48.9575	44.3785	48.9627	47.4328
98.18	61.4989	54.3868	48.9497	44.3883	48.9647	47.4426
98.28	61.5087	54.3887	48.9575	44.3883	48.9627	47.4348
98.38	61.5087	54.3868	48.9673	44.398	48.9725	47.4328
98.48	61.5185	54.3966	48.9595	44.3902	48.9725	47.4426
98.58	61.5185	54.3966	48.9673	44.3883	48.9823	47.4504
98.68	61.5282	54.4005	48.9673	44.3883	48.9823	47.4621
98.78	61.5282	54.3985	48.9693	44.3883	48.9823	47.4543
98.88	61.5204	54.4083	48.9673	44.398	48.9823	47.4699
98.98	61.5282	54.418	48.9771	44.3902	48.994	47.4719
99.08	61.5189	54.4184	48.9677	44.3789	48.9846	47.4645
99.18	61.5263	54.4067	48.9673	44.3883	48.9823	47.4602
99.28	61.5263	54.4141	48.9653	44.3805	48.9823	47.4602
99.38	61.5263	54.4239	48.9771	44.3883	48.9823	47.4699
99.48	61.536	54.4239	48.9775	44.3805	48.9823	47.4699
99.58	61.5282	54.4259	48.9849	44.3883	48.9823	47.4816
99.68	61.536	54.4337	48.9868	44.3883	48.9823	47.4816
99.78	61.536	54.4337	48.9849	44.3902	48.9823	47.4914
99.88	61.5263	54.4356	48.9849	44.3785	48.9823	47.4816
99.98	61.536	54.4376	48.9868	44.398	48.992	47.5012
100.08	61.5552	54.4548	49.004	44.4094	49.0014	47.5105
100.18	61.5575	54.4571	49.0064	44.4098	49.0037	47.5129
100.28	61.5575	54.4591	49.0161	44.4195	49.0037	47.5129
100.38	61.5692	54.4591	49.0161	44.4195	49.0037	47.5227
100.48	61.5595	54.4473	49.0083	44.4117	49.0037	47.5129
100.58	61.5517	54.4571	49.0181	44.4215	49.0037	47.5227
100.68	61.5595	54.4493	49.0181	44.4215	49.0037	47.5324
100.78	61.5673	54.4571	49.0103	44.4215	49.0037	47.5324
100.88	61.5712	54.4493	49.0181	44.4219	49.0037	47.5324
100.98	61.5692	54.4571	49.0181	44.4293	49.0037	47.5324
101.08	61.5692	54.4669	49.0103	44.4293	49.0037	47.5422
101.18	61.5868	54.4669	49.0259	44.4469	49.0116	47.552
101.28	61.5888	54.4766	49.0278	44.4586	49.0135	47.5598
101.38	61.5712	54.4591	49.0278	44.4488	49.0037	47.5559
101.48	61.5614	54.4493	49.0122	44.4508	48.9959	47.5461
101.58	61.5692	54.4591	49.0181	44.441	48.994	47.5441
101.68	61.5692	54.4591	49.0181	44.4488	48.994	47.5441
101.78	61.5692	54.4688	49.0103	44.4488	48.994	47.5539
101.88	61.5692	54.4688	49.0181	44.4488	49.0018	47.5539
101.98	61.579	54.4595	49.0181	44.4508	49.0057	47.5539
102.08	61.5888	54.4669	49.0185	44.4488	49.0116	47.5637
102.18	61.579	54.4571	49.0161	44.4488	49.0037	47.5539
102.28	61.581	54.4669	49.0161	44.4488	49.0037	47.5539
102.38	61.579	54.4591	49.0259	44.4488	49.0057	47.5539
102.48	61.579	54.4669	49.0181	44.4488	49.0116	47.5637
102.58	61.5907	54.4766	49.0278	44.4605	49.0057	47.5637
102.68	61.5907	54.4766	49.0278	44.4625	49.0037	47.5637
102.78	61.5814	54.4692	49.0282	44.4688	48.9944	47.5543
102.88	61.5888	54.4649	49.0181	44.4703	48.992	47.5617
102.98	61.5888	54.4649	49.0259	44.4684	48.992	47.5524
103.08	61.5888	54.4669	49.0259	44.4781	48.992	47.5598
103.18	61.5888	54.4649	49.0357	44.4879	48.992	47.5598
103.28	61.5985	54.4766	49.0376	44.4879	49.0018	47.5617
103.38	61.5985	54.4766	49.0357	44.4977	49.0116	47.5598
103.48	61.5985	54.4786	49.0454	44.4996	49.0116	47.5598
103.58	61.6083	54.4766	49.0552	44.4977	49.0291	47.5695
103.68	61.6005	54.4688	49.0474	44.5094	49.0311	47.5617
103.78	61.5985	54.4766	49.0376	44.5094	49.0233	47.5598
103.88	61.6083	54.4864	49.0454	44.5191	49.0213	47.5598
103.98	61.6083	54.4864	49.0454	44.5289	49.0311	47.5598
104.08	61.6083	54.4884	49.0493	44.5289	49.0311	47.5637
104.18	61.6083	54.4962	49.0474	44.5309	49.0311	47.5617
104.28	61.6005	54.4962	49.0571	44.5387	49.0428	47.5617
104.38	61.6181	54.5059	49.0669	44.5504	49.0526	47.5715
104.48	61.6181	54.5157	49.0767	44.5484	49.0526	47.5813
104.58	61.6181	54.5177	49.0689	44.5582	49.0545	47.5813
104.68	61.6278	54.5274	49.0767	44.568	49.0623	47.5813
104.78	61.62	54.5102	49.0689	44.5523	49.0545	47.5734
104.88	61.6185	54.5059	49.0669	44.5602	49.0623	47.5715
104.98	61.6161	54.5157	49.0669	44.5602	49.0623	47.5813
105.08	61.6161	54.5157	49.0591	44.5699	49.0623	47.5734
105.18	61.6357	54.5333	49.0747	44.5875	49.0721	47.5793
105.28	61.6298	54.5372	49.0786	44.5836	49.0643	47.5832
105.38	61.6278	54.5352	49.0767	44.5797	49.0721	47.5813
105.48	61.6376	54.5274	49.0864	44.5894	49.0721	47.591
105.58	61.6298	54.5352	49.0864	44.5898	49.0721	47.591
105.68	61.6278	54.5352	49.0868	44.5875	49.0741	47.591
105.78	61.6376	54.5352	49.0845	44.5973	49.0819	47.5832
105.88	61.6298	54.5294	49.0767	44.5894	49.0741	47.5832
105.98	61.6278	54.5255	49.0864	44.5973	49.0721	47.5813
106.08	61.62	54.5352	49.0884	44.5973	49.0838	47.591
106.18	61.6278	54.5352	49.0864	44.5894	49.0838	47.591
106.28	61.6278	54.543	49.0962	44.5973	49.0936	47.593
106.38	61.6278	54.547	49.0962	44.5894	49.0936	47.591
106.48	61.6376	54.545	49.106	44.5992	49.0955	47.591
106.58	61.6376	54.5548	49.1157	44.5992	49.1033	47.6008
106.68	61.6298	54.547	49.1099	44.5934	49.0955	47.593
106.78	61.6376	54.545	49.106	44.5894	49.1033	47.5832
106.88	61.6376	54.5645	49.1157	44.5914	49.1131	47.5813
106.98	61.6376	54.5684	49.1157	44.5992	49.1131	47.5813
107.08	61.6474	54.5743	49.1255	44.6012	49.1131	47.593
107.18	61.6474	54.586	49.1255	44.5992	49.1151	47.593
107.28	61.6571	54.586	49.1353	44.6012	49.1131	47.6027
107.38	61.6493	54.588	49.1275	44.6012	49.1053	47.5953
107.48	61.6669	54.588	49.147	44.609	49.1229	47.6008
107.58	61.6669	54.6036	49.1646	44.6187	49.1307	47.6184
107.68	61.6591	54.5977	49.1509	44.6227	49.1366	47.6125
107.78	61.6689	54.5977	49.1568	44.6207	49.1346	47.6203
107.88	61.6689	54.5958	49.1568	44.6113	49.1444	47.6203
107.98	61.6786	54.6055	49.1665	44.6187	49.1463	47.6203
108.08	61.6786	54.6153	49.1665	44.6187	49.1444	47.6301
108.18	61.6708	54.6153	49.1763	44.6207	49.1541	47.6301
108.28	61.6845	54.627	49.1841	44.6266	49.1619	47.6477
108.38	61.6884	54.6348	49.1958	44.6383	49.1639	47.6496
108.48	61.6982	54.629	49.188	44.6383	49.1737	47.6594
108.58	61.6825	54.629	49.188	44.6305	49.1658	47.6516
108.68	61.6884	54.627	49.1861	44.6207	49.1639	47.6496
108.78	61.6884	54.627	49.1958	44.6285	49.1639	47.6613
108.88	61.6884	54.6368	49.1958	44.6285	49.1639	47.6613
108.98	61.6982	54.6368	49.1958	44.6383	49.1639	47.6633
109.08	61.6982	54.6466	49.2075	44.6383	49.1639	47.6691
109.18	61.6982	54.6466	49.2075	44.648	49.1639	47.6711
109.28	61.7079	54.6466	49.2173	44.6402	49.1737	47.6711
109.38	61.7001	54.6387	49.2251	44.648	49.1737	47.6711
109.48	61.6903	54.629	49.229	44.6402	49.1756	47.673
109.58	61.6884	54.6368	49.2193	44.65	49.1737	47.673
109.68	61.6982	54.6368	49.2271	44.65	49.1643	47.6789
109.78	61.6982	54.6466	49.2271	44.6519	49.1717	47.6906
109.88	61.706	54.6544	49.2446	44.65	49.1717	47.6906
109.98	61.7177	54.6563	49.2466	44.6422	49.1815	47.6906
110.08	61.7177	54.6563	49.2564	44.65	49.1815	47.7004
110.18	61.7177	54.6661	49.2583	44.65	49.1815	47.7004
110.28	61.7196	54.6563	49.2466	44.6402	49.1717	47.7004
110.38	61.7196	54.6563	49.2642	44.65	49.1834	47.7004
110.48	61.7118	54.6583	49.2583	44.6344	49.1756	47.7023
110.58	61.7021	54.6563	49.2681	44.6402	49.1737	47.7004
110.68	61.7001	54.668	49.2681	44.6402	49.1834	47.7004
110.78	61.7099	54.668	49.2778	44.6402	49.1834	47.7121
110.88	61.7099	54.668	49.2778	44.6422	49.1834	47.7121
110.98	61.7001	54.668	49.2681	44.6383	49.1834	47.7023
111.08	61.7196	54.6778	49.2876	44.6422	49.1932	47.7219
111.18	61.7118	54.6876	49.2896	44.65	49.203	47.7219
111.28	61.7099	54.6973	49.2876	44.65	49.203	47.7238
111.38	61.7001	54.6798	49.2876	44.65	49.2026	47.7121
111.48	61.7099	54.6954	49.2876	44.65	49.2147	47.7121
111.58	61.7099	54.6895	49.2954	44.65	49.2147	47.7219
111.68	61.7196	54.7071	49.3169	44.6695	49.2248	47.7316
111.78	61.7021	54.6993	49.2993	44.6543	49.2049	47.7141
111.88	61.7099	54.6973	49.3071	44.65	49.203	47.7219
111.98	61.7099	54.7071	49.3071	44.6598	49.2127	47.7219
112.08	61.7196	54.7071	49.3169	44.6598	49.2127	47.7219
112.18	61.7118	54.7169	49.3169	44.6695	49.2127	47.7316
112.28	61.7099	54.7169	49.3267	44.6695	49.2225	47.7238
112.38	61.7196	54.7286	49.3267	44.6793	49.2225	47.7219
112.48	61.7103	54.7192	49.3095	44.6699	49.2248	47.7223
112.58	61.7079	54.7188	49.3169	44.6695	49.2225	47.7199
112.68	61.7177	54.7364	49.3364	44.6773	49.242	47.7395
112.78	61.7118	54.7286	49.3286	44.6793	49.2342	47.7316
112.88	61.7079	54.7364	49.3364	44.6773	49.2323	47.7297
112.98	61.7196	54.7364	49.3364	44.6871	49.242	47.7297
113.08	61.7196	54.7384	49.3384	44.6969	49.242	47.7297
113.18	61.7118	54.7286	49.3286	44.6891	49.2342	47.7316
113.28	61.7005	54.7364	49.3267	44.6988	49.242	47.7297
113.38	61.6982	54.7462	49.3267	44.6988	49.242	47.7297
113.48	61.6982	54.7462	49.3364	44.6988	49.242	47.7375
113.58	61.7079	54.7462	49.3462	44.7086	49.2518	47.7395
113.68	61.7079	54.7559	49.3462	44.7086	49.2518	47.7512
113.78	61.7001	54.7388	49.3384	44.7008	49.2459	47.7434
113.88	61.7079	54.7462	49.3364	44.7086	49.2498	47.7414
113.98	61.7079	54.7462	49.3462	44.7086	49.244	47.7336
114.08	61.7177	54.7559	49.3462	44.7086	49.2518	47.7316
114.18	61.7177	54.7657	49.3482	44.7086	49.2518	47.7316
114.28	61.7274	54.7657	49.3579	44.7105	49.2616	47.7414
114.38	61.7274	54.7657	49.3657	44.7184	49.2616	47.7414
114.48	61.7274	54.7579	49.3599	44.7281	49.2616	47.7512
114.58	61.7274	54.7657	49.3677	44.7281	49.2733	47.7512
114.68	61.7274	54.7657	49.3677	44.7281	49.283	47.7512
114.78	61.7216	54.7598	49.3696	44.7301	49.2752	47.7434
114.88	61.7177	54.7657	49.3677	44.7203	49.2733	47.7512
114.98	61.7177	54.7559	49.3677	44.7184	49.2733	47.7414
115.08	61.7274	54.7755	49.3794	44.7281	49.283	47.7688
115.18	61.7274	54.7755	49.3775	44.7281	49.2928	47.7707
115.28	61.7274	54.7852	49.3872	44.7398	49.2928	47.7805
115.38	61.7274	54.7833	49.3872	44.7301	49.283	47.7707
115.48	61.7274	54.7891	49.3779	44.7223	49.2928	47.7707
115.58	61.745	54.795	49.3833	44.7379	49.3006	47.7785
115.68	61.7392	54.7989	49.3872	44.732	49.3045	47.7824
115.78	61.7489	54.7891	49.3853	44.7398	49.3026	47.7805
115.88	61.7411	54.797	49.3853	44.7398	49.3026	47.7883
115.98	61.7392	54.797	49.397	44.7496	49.3123	47.7922
116.08	61.7489	54.8067	49.397	44.7496	49.3201	47.802
116.18	61.7587	54.8165	49.4068	44.7691	49.3416	47.8117
116.28	61.7685	54.8184	49.4087	44.7691	49.3416	47.8215
116.38	61.7607	54.8165	49.4068	44.7691	49.3514	47.8215
116.48	61.7685	54.8262	49.4165	44.7789	49.3514	47.8313
116.58	61.7587	54.8262	49.4087	44.7867	49.3533	47.8215
116.68	61.7587	54.8184	49.4068	44.7809	49.3627	47.8313
116.78	61.7685	54.8262	49.4165	44.7887	49.3651	47.8313
116.88	61.7782	54.8282	49.4282	44.7984	49.3768	47.8508
116.98	61.7978	54.8458	49.4439	44.818	49.3846	47.8605
117.08	61.7899	54.838	49.4478	44.8102	49.3768	47.8527
117.18	61.788	54.836	49.4458	44.8082	49.3846	47.8605
117.28	61.7978	54.836	49.4556	44.8082	49.3944	47.8703
117.38	61.7978	54.8477	49.4478	44.8199	49.3944	47.8703
117.48	61.8056	54.8477	49.4536	44.8277	49.4022	47.8781
117.58	61.8173	54.8477	49.4653	44.8297	49.4119	47.8898
117.68	61.8095	54.8399	49.4575	44.8219	49.408	47.882
117.78	61.8271	54.838	49.4751	44.8355	49.4198	47.909
117.88	61.8368	54.8477	49.4693	44.8492	49.4256	47.9039
117.98	61.8466	54.8555	49.4849	44.857	49.4393	47.9285
118.08	61.8485	54.8477	49.4868	44.8492	49.4354	47.9328
118.18	61.8485	54.8575	49.4868	44.859	49.4412	47.9426
118.28	61.8564	54.8497	49.4966	44.8609	49.4432	47.9621
118.38	61.8681	54.8477	49.4888	44.8687	49.4432	47.9625
118.48	61.8505	54.8653	49.4868	44.8687	49.4432	47.9699
118.58	61.8603	54.879	49.4986	44.8707	49.453	47.9812
118.68	61.8603	54.8848	49.5064	44.8687	49.4705	47.9914
118.78	61.8681	54.8966	49.5083	44.8863	49.4647	48.0207
118.88	61.9032	54.9239	49.5239	44.9234	49.4998	48.0324
118.98	61.9091	54.9278	49.5083	44.9293	49.4959	48.0422
119.08	61.913	54.9102	49.5161	44.9195	49.494	48.0266
119.18	61.9013	54.9063	49.5259	44.9371	49.5116	48.0129
119.28	61.8724	54.9106	49.54	44.9414	49.5159	48.0035
119.38	61.8876	54.9161	49.5571	44.9582	49.5311	47.9895
119.48	61.8993	54.9298	49.5767	44.9684	49.5135	47.9816
119.58	61.9458	54.9395	49.5708	44.9781	49.5076	47.9758
119.68	61.9833	54.9122	49.5884	45.0016	49.4842	47.9445
119.78	62.0419	54.8852	49.4927	45.0152	49.5662	47.9094
119.88	61.6501	54.6165	49.2247	44.6859	49.2483	47.8207
119.98	61.7857	54.5825	49.2423	45.0105	49.619	47.9106
120.08	63.1446	56.8927	51.1036	46.5539	50.7682	49.9152
120.18	65.6443	57.0094	53.8759	48.5414	54.3076	51.1914
120.28	71.4989	62.7446	61.4704	54.2793	62.0397	58.4918
120.38	76.1833	68.8349	62.063	57.1371	63.8288	61.0871
120.48	71.6509	65.5192	57.1786	52.9937	58.3807	56.9379
120.58	66.4814	60.0415	52.7872	48.5996	53.2924	51.9785
120.68	63.6263	56.7727	50.1661	46.1195	50.4108	49.1594
120.78	62.4774	55.1946	49.3017	44.8148	49.4776	48.1676
120.88	62.1962	54.9442	48.9575	44.3102	48.8061	47.4992
120.98	61.8048	54.3278	48.6442	44.0121	48.4928	47.1504
121.08	61.6841	54.0684	48.379	43.8238	48.1444	46.8586
121.18	61.5415	53.8087	48.1236	43.568	47.9158	46.6105
121.28	61.4513	53.5368	47.8067	43.2879	47.6123	46.309
121.38	61.3755	53.3102	47.5435	43.023	47.3475	45.9973
121.48	61.2872	53.0368	47.2927	42.7648	47.0873	45.7137
121.58	61.2255	52.7794	47.0181	42.4977	46.8143	45.4309
121.68	61.1466	52.5114	46.7384	42.2332	46.5268	45.1434
121.78	61.0048	52.2247	46.4517	41.9527	46.2362	44.8426
121.88	60.8813	51.9489	46.17	41.6559	45.9721	44.5437
121.98	60.7294	51.6587	45.8911	41.3629	45.6854	44.2238
122.08	60.5708	51.3649	45.6079	41.0812	45.3959	43.9383
122.18	60.4595	51.1403	45.3341	40.8332	45.1287	43.6613
122.28	60.3212	50.9239	45.0517	40.5645	44.8397	43.3645
122.38	60.2099	50.6895	44.797	40.3391	44.5854	43.1004
122.48	60.0845	50.4434	44.5235	40.0777	44.3182	42.825
122.58	59.9505	50.2071	44.2431	39.816	44.0682	42.5445
122.68	59.8208	49.988	43.9825	39.5758	43.8162	42.2957
122.78	59.6978	49.7423	43.7212	39.3043	43.56	41.9973
122.88	59.5439	49.5036	43.4732	39.0558	43.3104	41.7273
122.98	59.4302	49.2911	43.2247	38.8219	43.0561	41.4582
123.08	59.3212	49.0544	42.9575	38.6125	42.8084	41.1828
123.18	59.1825	48.811	42.706	38.3574	42.5412	40.9
123.28	59.0806	48.5723	42.4634	38.1242	42.2944	40.6648
123.38	58.954	48.3434	42.213	37.9117	42.0467	40.425
123.48	58.831	48.0938	41.9517	37.6754	41.7983	40.1574
123.58	58.7231	47.8653	41.7232	37.466	41.5701	39.9187
123.68	58.6122	47.6466	41.506	37.2359	41.3221	39.6711
123.78	58.5122	47.4137	41.2544	37.0172	41.0623	39.4074
123.88	58.4114	47.1958	41.0341	36.7867	40.828	39.1672
123.98	58.3052	46.9747	40.7935	36.5875	40.5897	38.9191
124.08	58.2021	46.7423	40.5626	36.3629	40.369	38.677
124.18	58.0829	46.4923	40.3247	36.1555	40.1366	38.427
124.28	57.9888	46.2712	40.1118	35.9352	39.9408	38.1961
124.38	57.8739	46.0372	39.8736	35.7262	39.7381	37.9387
124.48	57.7622	45.8321	39.6431	35.5035	39.5116	37.6965
124.58	57.6317	45.6329	39.4317	35.2828	39.2987	37.4855
124.68	57.5165	45.4024	39.1958	35.0676	39.0526	37.2488
124.78	57.3853	45.1755	38.9458	34.8766	38.8412	37.0012
124.88	57.2646	44.963	38.7525	34.6754	38.6209	36.798
124.98	57.1552	44.7442	38.5337	34.4644	38.4198	36.5676
125.08	57.0439	44.543	38.3556	34.259	38.1951	36.3699
125.18	56.9243	44.3536	38.1626	34.0484	37.9686	36.1496
125.28	56.8036	44.1755	37.9458	33.8668	37.7616	35.9504
125.38	56.6927	43.9751	37.7275	33.6582	37.5291	35.7184
125.48	56.563	43.7637	37.5298	33.4527	37.3201	35.507
125.58	56.4638	43.5528	37.3403	33.2652	37.119	35.3176
125.68	56.3446	43.3438	37.1431	33.0656	36.9119	35.0988
125.78	56.2314	43.1622	36.961	32.8668	36.7186	34.8953
125.88	56.1157	42.9415	36.7564	32.648	36.5116	34.6809
125.98	56.0224	42.7618	36.563	32.4625	36.3084	34.4758
126.08	55.9032	42.5622	36.3521	32.2926	36.1287	34.2766
126.18	55.7919	42.3634	36.1333	32.1148	35.9276	34.0773
126.28	55.6845	42.1739	35.9048	31.9289	35.7416	33.8684
126.38	55.5728	41.9727	35.7114	31.7359	35.5506	33.659
126.48	55.4735	41.7833	35.5142	31.5738	35.367	33.4582
126.58	55.3759	41.6036	35.3185	31.3902	35.1737	33.2414
126.68	55.2646	41.4157	35.1157	31.2066	34.9803	33.0422
126.78	55.1743	41.2169	34.9146	31.0348	34.8006	32.841
126.88	55.0556	41.0333	34.7349	30.8781	34.6209	32.6574
126.98	54.956	40.8497	34.5278	30.7008	34.4311	32.4641
127.08	54.8251	40.6739	34.3443	30.5484	34.2518	32.2766
127.18	54.7271	40.5079	34.1665	30.398	34.0623	32.0715
127.28	54.6161	40.3223	33.9849	30.2262	33.8709	31.8816
127.38	54.5067	40.127	33.8071	30.0602	33.6815	31.6828
127.48	54.4052	39.9356	33.6368	29.8863	33.492	31.4914
127.58	54.3036	39.7555	33.4556	29.7394	33.3217	31.3234
127.68	54.2075	39.586	33.2954	29.5797	33.1522	31.1594
127.78	54.1064	39.4356	33.1255	29.4176	32.9725	30.9602
127.88	53.9892	39.2384	32.9673	29.2789	32.785	30.7727
127.98	53.8954	39.0762	32.7954	29.109	32.6014	30.5617
128.08	53.7939	38.9063	32.6177	28.9469	32.4217	30.3703
128.18	53.6899	38.7266	32.44	28.7789	32.2537	30.2023
128.28	53.5985	38.547	32.2661	28.6168	32.0819	30.0227
128.38	53.4892	38.4044	32.1157	28.468	31.9022	29.8504
128.48	53.3857	38.254	31.9556	28.3121	31.7533	29.6828
128.58	53.2978	38.0977	31.7755	28.1598	31.5858	29.5207
128.68	53.1966	37.9161	31.6181	28.0078	31.4241	29.3609
128.78	53.0864	37.7345	31.4361	27.8668	31.2518	29.1809
128.88	52.9774	37.5743	31.2544	27.7164	31.0916	29.0285
128.98	52.8954	37.4161	31.106	27.568	30.9334	28.8918
129.08	52.786	37.2559	30.9439	27.4156	30.7713	28.7414
129.18	52.6864	37.1036	30.8032	27.298	30.6092	28.5891
129.28	52.5771	36.9356	30.6372	27.1383	30.453	28.4309
129.38	52.4735	36.7755	30.4946	26.9977	30.2924	28.298
129.48	52.3774	36.6036	30.3228	26.857	30.1522	28.1398
129.58	52.2685	36.4454	30.1685	26.6988	29.994	27.993
129.68	52.1747	36.2657	30.0353	26.5465	29.8416	27.841
129.78	52.0849	36.1149	29.895	26.4156	29.6815	27.6809
129.88	51.9774	35.9766	29.7681	26.2902	29.5057	27.5539
129.98	51.8954	35.8243	29.6372	26.1578	29.3709	27.4094
130.08	51.7974	35.6778	29.4849	26.0172	29.2205	27.2492
130.18	51.7001	35.5177	29.3286	25.859	29.0643	27.1027
130.28	51.5966	35.3555	29.1665	25.7184	28.9198	26.9602
130.38	51.5087	35.2266	29.0278	25.5816	28.7655	26.8137
130.48	51.4325	35.0645	28.8638	25.4625	28.6401	26.6594
130.58	51.329	34.9063	28.7271	25.3297	28.4842	26.5305
130.68	51.2157	34.7735	28.5864	25.1988	28.3436	26.3703
130.78	51.1274	34.6251	28.4439	25.0562	28.1912	26.2199
130.88	51.0067	34.4958	28.2974	24.9269	28.0448	26.0617
130.98	50.9071	34.3477	28.145	24.7809	27.9022	25.9113
131.08	50.8075	34.1973	28.0079	24.65	27.7733	25.7723
131.18	50.6962	34.047	27.8775	24.5289	27.6424	25.6438
131.28	50.5966	33.9063	27.7466	24.4176	27.5116	25.5012
131.38	50.5067	33.7657	27.6177	24.3004	27.3729	25.382
131.48	50.4052	33.6348	27.4849	24.1871	27.2401	25.2395
131.58	50.2978	33.4868	27.3564	24.0586	27.0842	25.0836
131.68	50.1962	33.3536	27.2329	23.9254	26.9686	24.9387
131.78	50.1064	33.2052	27.0962	23.8043	26.8201	24.8098
131.88	50.0419	33.0821	26.9829	23.6969	26.7201	24.7082
131.98	49.9364	32.9337	26.8267	23.5578	26.5838	24.5617
132.08	49.8446	32.8145	26.7036	23.4469	26.4803	24.4387
132.18	49.7333	32.6817	26.5747	23.318	26.3514	24.2902
132.28	49.6548	32.545	26.4517	23.2066	26.2205	24.177
132.38	49.5653	32.4337	26.3247	23.0953	26.0721	24.0402
132.48	49.4657	32.3141	26.2017	22.9762	25.9608	23.8977
132.58	49.3583	32.1759	26.0767	22.8492	25.8338	23.7902
132.68	49.2548	32.045	25.9532	22.7359	25.7108	23.6691
132.78	49.1649	31.9239	25.8267	22.6363	25.5623	23.5402
132.88	49.0927	31.793	25.7036	22.525	25.4588	23.4187
132.98	48.9985	31.668	25.5689	22.4098	25.3006	23.302
133.08	48.8993	31.5528	25.4634	22.2961	25.1717	23.1711
133.18	48.8153	31.4161	25.356	22.1871	25.0701	23.0598
133.28	48.7353	31.3126	25.2544	22.0875	24.9412	22.9484
133.38	48.6278	31.1778	25.1157	21.9703	24.8237	22.802
133.48	48.5263	31.043	24.9966	21.8668	24.7205	22.6789
133.58	48.4384	30.9259	24.8755	21.7496	24.6014	22.5793
133.68	48.3564	30.8028	24.7642	21.6461	24.4627	22.4504
133.78	48.2743	30.695	24.6548	21.5465	24.3612	22.3273
133.88	48.1669	30.5762	24.5357	21.4273	24.242	22.1809
133.98	48.0751	30.4669	24.4341	21.3355	24.1405	22.0871
134.08	47.9657	30.3243	24.2954	21.2086	24.0233	21.9504
134.18	47.8853	30.1954	24.1939	21.1051	23.9119	21.8484
134.28	47.788	30.0665	24.0665	20.9801	23.7752	21.7336
134.38	47.706	29.9356	23.9478	20.8648	23.66	21.6398
134.48	47.6083	29.8048	23.8364	20.7477	23.533	21.5305
134.58	47.5165	29.6759	23.7153	20.6383	23.3924	21.4289
134.68	47.4267	29.5567	23.6177	20.548	23.2908	21.3117
134.78	47.3349	29.4337	23.5239	20.4391	23.1912	21.1809
134.88	47.2743	29.3262	23.4165	20.3473	23.0819	21.1203
134.98	47.1942	29.213	23.2954	20.2398	22.9705	20.9992
135.08	47.1064	29.086	23.1841	20.1168	22.8319	20.882
135.18	47.0356	28.963	23.0962	20.0289	22.7127	20.7883
135.28	46.9384	28.8555	23.0044	19.9371	22.601	20.6809
135.38	46.8564	28.7364	22.9068	19.857	22.5037	20.5715
135.48	46.7665	28.6153	22.7857	19.7594	22.3905	20.468
135.58	46.6864	28.5235	22.6939	19.6676	22.2928	20.3801
135.68	46.5907	28.4083	22.5689	19.5582	22.1756	20.2512
135.78	46.5048	28.2755	22.4536	19.4488	22.0741	20.1613
135.88	46.4267	28.1833	22.354	19.3746	21.9901	20.0754
135.98	46.3271	28.0684	22.2486	19.2887	21.8944	19.9617
136.08	46.245	27.9571	22.1528	19.2184	21.8006	19.8918
136.18	46.1567	27.8341	22.0646	19.0973	21.703	19.7902
136.28	46.0771	27.7364	21.9575	19.0168	21.6229	19.7102
136.38	45.9872	27.6231	21.8736	18.9371	21.5682	19.6184
136.48	45.8857	27.5059	21.7642	18.8297	21.4627	19.4914
136.58	45.8075	27.3985	21.6587	18.7223	21.3651	19.3918
136.68	45.7353	27.295	21.5845	18.648	21.2811	19.2922
136.78	45.6357	27.1759	21.4868	18.5387	21.1834	19.2023
136.88	45.5732	27.0841	21.4321	18.484	21.1112	19.1359
136.98	45.4989	26.9669	21.3482	18.3785	21.0037	19.0422
137.08	45.413	26.8516	21.2427	18.2672	20.908	18.9465
137.18	45.3271	26.7559	21.145	18.1773	20.8319	18.8605
137.28	45.2646	26.6661	21.0357	18.109	20.742	18.7805
137.38	45.1763	26.5743	20.9634	18.0191	20.6502	18.6887
137.48	45.081	26.4669	20.8579	17.9293	20.5233	18.6125
137.58	45.0165	26.3653	20.7661	17.8375	20.4393	18.5383
137.68	44.9267	26.2813	20.6821	17.7555	20.3494	18.4484
137.78	44.829	26.1778	20.5884	17.6598	20.2537	18.3625
137.88	44.7548	26.0919	20.4927	17.5836	20.1698	18.2688
137.98	44.6669	25.9766	20.3872	17.4996	20.0643	18.1613
138.08	44.5653	25.904	20.2759	17.4273	19.9701	18.0773
138.18	44.4657	25.797	20.2134	17.3766	19.8826	17.9992
138.28	44.3857	25.7071	20.1255	17.2769	19.783	17.9094
138.38	44.3075	25.6251	20.0353	17.1871	19.6932	17.8195
138.48	44.2173	25.5274	19.9478	17.0973	19.6131	17.7586
138.58	44.1396	25.4278	19.8677	17.0285	19.5428	17.6633
138.68	44.0458	25.3262	19.7661	16.9391	19.453	17.5715
138.78	43.9657	25.2345	19.6763	16.8687	19.3533	17.4992
138.88	43.8954	25.127	19.5962	16.7965	19.244	17.4113
138.98	43.8173	25.0372	19.5142	16.7086	19.1717	17.3313
139.08	43.7567	24.9473	19.4478	16.6207	19.0955	17.2434
139.18	43.6903	24.8653	19.3579	16.5484	19.0155	17.173
139.28	43.6064	24.7677	19.2583	16.4605	18.9256	17.1008
139.38	43.536	24.6837	19.1939	16.4156	18.8533	17.0031
139.48	43.4677	24.5665	19.1196	16.3394	18.7537	16.9406
139.58	43.3993	24.4669	19.0278	16.2711	18.6522	16.8527
139.68	43.3306	24.3497	18.938	16.2008	18.5565	16.7629
139.78	43.2782	24.2677	18.8872	16.1402	18.492	16.6926
[truncated: 3,605 more rows]

## Sheet: Fig 1f
Cycle: 4 HSA L585G (#1) 5000 _X	WT	L585D	L585E	L585K	L585R
-60.02	-0.0225525	0.0605012	-0.0673064	0.0249481	0.013916
-59.92	-0.0225525	0.0624542	-0.0653534	0.0269012	0.0158691
-59.82	-0.0225525	0.0624542	-0.0653534	0.0269012	0.0158691
-59.72	-0.0225525	0.0624542	-0.0653534	0.0269012	0.0158691
-59.62	-0.0127869	0.0624542	-0.0634003	0.0269012	0.00610352
-59.52	-0.0225525	0.0624542	-0.0653534	0.0288544	0.00610352
-59.42	-0.0127869	0.0624542	-0.0653534	0.0269012	0.00610352
-59.32	-0.0225525	0.0526889	-0.0751187	0.00737	0.00415039
-59.22	-0.01474	0.0605011	-0.0673065	0.0151825	0.00610352
-59.12	-0.0205994	0.0624542	-0.0555878	0.0171356	0.013916
-59.02	-0.0225525	0.0624542	-0.0555878	0.0171356	0.0158691
-58.92	-0.0225525	0.0624542	-0.0634003	0.0269012	0.0158691
-58.82	-0.0108337	0.0624542	-0.0575409	0.0190887	0.0158691
-58.72	-0.01474	0.0624542	-0.0634003	0.0171356	0.00610352
-58.62	-0.0127869	0.0526886	-0.0653534	0.0171356	0.00610352
-58.52	-0.0205994	0.044876	-0.073166	0.00932312	-0.00170898
-58.42	-0.030365	0.042923	-0.075119	0.00737	-0.00366211
-58.32	-0.0127869	0.042923	-0.075119	0.00737	0.00610352
-58.22	-0.0108337	0.042923	-0.075119	0.00737	0.00610352
-58.12	-0.0108337	0.042923	-0.0653534	0.00737	0.00610352
-58.02	-0.0108337	0.042923	-0.0653534	0.00737	-0.00366211
-57.92	-0.030365	0.042923	-0.0653534	0.00737	-0.00366211
-57.82	-0.0323181	0.0526886	-0.0653534	0.00737	-0.00366211
-57.72	-0.0245056	0.0526886	-0.0653534	0.00737	-0.00366211
-57.62	-0.0225525	0.0526886	-0.0653534	0.00737	-0.00366211
-57.52	-0.0225525	0.0526889	-0.0555875	0.00737	-0.00366211
-57.42	-0.0245056	0.0605011	-0.0477753	0.0151825	0.00415039
-57.32	-0.0225525	0.0624542	-0.0536346	0.0171356	0.00610352
-57.22	-0.01474	0.0624542	-0.0555878	0.0171356	0.00805664
-57.12	-0.0205994	0.0526886	-0.0555878	0.0171356	-0.00366211
-57.02	-0.0440369	0.042923	-0.0673065	0.0151825	-0.00561523
-56.92	-0.0440369	0.0312042	-0.0673065	0.0151825	-0.00561523
-56.82	-0.0440369	0.0409698	-0.0673065	0.0151825	-0.00561523
-56.72	-0.0362244	0.0409698	-0.0575409	0.0151825	0.00415039
-56.62	-0.0342712	0.0409698	-0.0575409	0.0249481	-0.00561523
-56.52	-0.0440369	0.0409698	-0.0653534	0.0249481	0.00219727
-56.42	-0.0440369	0.0409698	-0.0673065	0.0249481	-0.00366211
-56.32	-0.0362244	0.0409698	-0.0673065	0.0249481	-0.00561523
-56.22	-0.0342712	0.0331573	-0.0673065	0.0249481	-0.00561523
-56.12	-0.0342712	0.0312042	-0.0673065	0.0249481	-0.00561523
-56.02	-0.0264587	0.0409698	-0.0673065	0.0249481	-0.00561523
-55.92	-0.0342712	0.0331573	-0.0673065	0.0249481	-0.00561523
-55.82	-0.0342712	0.0312042	-0.075119	0.0249481	-0.00561523
-55.72	-0.0342712	0.0390167	-0.0770721	0.0347137	-0.00561523
-55.62	-0.0342712	0.0507355	-0.0770721	0.0347137	-0.00561523
-55.52	-0.0342712	0.0429233	-0.0770718	0.0347137	-0.00561523
-55.42	-0.0249023	0.0503387	-0.0579376	0.0440826	0.0135193
-55.32	-0.0225525	0.0526886	-0.0555878	0.0464325	0.0158691
-55.22	-0.0225525	0.0526886	-0.0555878	0.0464325	0.0158691
-55.12	-0.01474	0.0624542	-0.0477753	0.054245	0.0236816
-55.02	-0.0127869	0.0526886	-0.0458221	0.0659637	0.0256348
-54.92	-0.00341797	0.0624542	-0.0458221	0.0659637	0.0256348
-54.82	-0.00106812	0.0624539	-0.053635	0.0659637	0.0256348
-54.72	-0.0108337	0.0448761	-0.0653534	0.0561981	0.0158691
-54.62	-0.00106812	0.0526886	-0.043869	0.0581512	0.0256348
-54.52	-0.0108337	0.0546417	-0.0653534	0.0561981	0.00650024
-54.42	-0.0108337	0.0468292	-0.0536346	0.0464325	0.00415039
-54.32	-0.0108337	0.0526886	-0.0458221	0.054245	0.0135193
-54.22	-0.0108337	0.0546417	-0.043869	0.0659637	0.0158691
-54.12	-0.0108337	0.0546417	-0.043869	0.0659637	0.0256348
-54.02	-0.0108337	0.0546414	-0.0438693	0.0561981	0.0256348
-53.92	-0.0108337	0.0565948	-0.0497284	0.0561981	0.0178223
-53.82	-0.0205994	0.0546417	-0.0458221	0.0659637	0.0158691
-53.72	-0.0108337	0.0468292	-0.043869	0.0737762	0.0158691
-53.62	-0.0108337	0.0448761	-0.0341034	0.0757294	0.0158691
-53.52	-0.0108337	0.0448761	-0.0419159	0.0757294	0.0158691
-53.42	-0.0108337	0.0448761	-0.043869	0.0757294	0.0158691
-53.32	-0.0205994	0.0448761	-0.043869	0.0835419	0.0158691
-53.22	-0.0127869	0.0448761	-0.043869	0.0874481	0.00650024
-53.12	-0.0108337	0.0448761	-0.043869	0.085495	0.0232849
-53.02	-0.0186462	0.0448757	-0.0341038	0.085495	0.0256348
-52.92	-0.030365	0.0355072	-0.043869	0.0757294	0.0158691
-52.82	-0.0205994	0.0331573	-0.043869	0.0757294	0.00650024
-52.72	-0.0205994	0.0331573	-0.0341034	0.0835419	0.00415039
-52.62	-0.0205994	0.0331573	-0.0341034	0.085495	0.00415039
-52.52	-0.030365	0.0331573	-0.0341034	0.085495	0.00415039
-52.42	-0.030365	0.0331573	-0.0341034	0.085495	0.00415039
-52.32	-0.030365	0.0351101	-0.0243381	0.085495	0.00415039
-52.22	-0.0397339	0.0237885	-0.0337067	0.0878448	-0.00521851
-52.12	-0.0323181	0.0214386	-0.0360565	0.085495	-0.00756836
-52.02	-0.0323181	0.0214386	-0.0360565	0.085495	-0.0153809
-51.92	-0.0323181	0.0136261	-0.0536346	0.085495	-0.017334
-51.82	-0.0323181	0.011673	-0.0458221	0.0933075	-0.00561523
-51.72	-0.0323181	0.011673	-0.0458221	0.0952606	-0.00561523
-51.62	-0.0225525	0.0312042	-0.0360565	0.105026	0.00415039
-51.52	-0.0225525	0.0312042	-0.0360565	0.105026	0.00415039
-51.42	-0.0225525	0.0312042	-0.0360565	0.105026	-0.00366211
-51.32	-0.0225525	0.0312039	-0.0360569	0.105026	-0.00561523
-51.22	-0.0323181	0.0214386	-0.0458221	0.0952606	-0.0153809
-51.12	-0.0323181	0.0233917	-0.0458221	0.0952606	-0.00756836
-51.02	-0.030365	0.013626	-0.0536347	0.0972137	-0.00366211
-50.92	-0.0323181	0.011673	-0.0555878	0.085495	-0.00561523
-50.82	-0.0245056	0.0194855	-0.0477752	0.0933075	0.00219727
-50.72	-0.0323181	0.0214386	-0.0360565	0.0952606	0.00415039
-50.62	-0.0225525	0.0312042	-0.0360565	0.105026	0.013916
-50.52	-0.0225525	0.0312036	-0.0360572	0.105026	0.013916
-50.42	-0.0401306	0.0136261	-0.043869	0.0874481	-0.00366211
-50.32	-0.0498962	0.011673	-0.0458221	0.085495	-0.00561523
-50.22	-0.0518494	0.0214386	-0.0458221	0.085495	-0.00561523
-50.12	-0.0362244	0.0292511	-0.0380096	0.0933075	0.00219727
-50.02	-0.0479431	0.0312041	-0.0438691	0.0874481	-0.00366211
-49.92	-0.0518494	0.0233917	-0.0458221	0.0952606	-0.00561523
-49.82	-0.0440369	0.0292509	-0.0301974	0.103073	0.0100098
-49.72	-0.0498962	0.0136261	-0.0243378	0.0972137	-0.00170898
-49.62	-0.0518494	0.0214386	-0.0262909	0.0952606	-0.00561523
-49.52	-0.0440369	0.011673	-0.0360565	0.0776825	-0.00561523
-49.42	-0.0420837	0.011673	-0.0360565	0.085495	-0.00561523
-49.32	-0.0420837	0.011673	-0.0360565	0.0757294	-0.00561523
-49.22	-0.0420837	0.011673	-0.0458221	0.0757294	-0.00756836
-49.12	-0.0420837	0.011673	-0.0458221	0.085495	-0.00561523
-49.02	-0.0323181	0.0214386	-0.0360565	0.0952606	-0.00366211
-48.92	-0.0323181	0.0312042	-0.0262909	0.0952606	0.00415039
-48.82	-0.0323181	0.0312042	-0.0360565	0.0952606	0.00415039
-48.72	-0.01474	0.0312042	-0.0262909	0.0952606	0.00415039
-48.62	-0.0127869	0.0312042	-0.0184784	0.0874481	0.00415039
-48.52	-0.0225525	0.021439	-0.0262905	0.0757294	-0.00561523
-48.42	-0.0225525	0.0312042	-0.0341034	0.085495	0.00415039
-48.32	-0.0127869	0.0312042	-0.0360565	0.085495	0.00415039
-48.22	-0.00497437	0.0233917	-0.0360565	0.085495	0.013916
-48.12	-0.00302124	0.0214386	-0.0360565	0.0776825	0.013916
-48.02	-0.0127869	0.0214386	-0.0360565	0.0757294	0.00610352
-47.92	-0.0127869	0.0214386	-0.0360565	0.0757294	0.00415039
-47.82	-0.00302124	0.0292511	-0.028244	0.085495	0.00415039
-47.72	-0.00302124	0.0312042	-0.0262909	0.0757294	0.00415039
-47.62	-0.0127869	0.0058136	-0.043869	0.0503387	-0.00561523
-47.52	-0.00497437	0.00972	-0.0380095	0.054245	0.00219727
-47.42	-0.00106812	0.0136261	-0.0341034	0.0679169	0.00610352
-47.32	-0.0127869	0.00190735	-0.0477753	0.0561981	-0.00561523
-47.22	-0.0205994	0.00190735	-0.0458221	0.0561981	-0.00561523
-47.12	-0.0225525	0.00190735	-0.0458221	0.0561981	-0.00561523
-47.02	-0.00692749	0.00971963	-0.0380099	0.0561981	0.00219727
-46.92	-0.0108337	0.011673	-0.0360565	0.0483856	-0.0114746
-46.82	-0.00497437	0.0194853	-0.0282442	0.054245	-0.00756836
-46.72	-0.0108337	0.0136261	-0.0341034	0.0483856	-0.00561523
-46.62	-0.0127869	0.00386047	-0.0360565	0.0464325	-0.00561523
-46.52	-0.00497437	0.0116726	-0.0360569	0.0464325	-0.00561523
-46.42	-0.00302124	-4.57764e-05	-0.0380096	0.0366669	-0.0153809
-46.32	-0.00302124	0.00190765	-0.0360562	0.0366669	-0.0153809
-46.22	-0.00497437	0.00971985	-0.0380096	0.0444794	-0.00756836
-46.12	0.00479126	0.011673	-0.0262909	0.0366669	-0.00561523
-46.02	0.00674438	0.011673	-0.0360565	0.0366669	-0.00561523
-45.92	0.00674438	0.011673	-0.0360565	0.0366669	-0.00561523
-45.82	0.01651	0.0116723	-0.0360572	0.0464325	0.00415039
-45.72	-0.00106812	-0.00590515	-0.0536346	0.0288544	-0.0231934
-45.62	0.0126038	-4.57764e-05	-0.0477753	0.0347137	-0.017334
-45.52	0.00869751	-0.00590521	-0.0458222	0.0288544	-0.0134277
-45.42	0.00674438	-0.0176239	-0.0458221	0.0269012	-0.017334
-45.32	0.00674438	-0.0176239	-0.0458221	0.0269012	-0.0153809
-45.22	0.00674438	-0.0176239	-0.0458221	0.0269012	-0.0153809
-45.12	0.00479126	-0.019577	-0.0380096	0.0249481	-0.017334
-45.02	-0.00106812	-0.0254365	-0.0438691	0.0190887	-0.0231934
-44.92	-0.00302124	-0.0273895	-0.0458221	0.0171356	-0.0251465
-44.82	-0.00302124	-0.0273895	-0.0555878	0.0171356	-0.0251465
-44.72	-0.00302124	-0.0273895	-0.0458221	0.0249481	-0.0251465
-44.62	-0.00302124	-0.019577	-0.0477753	0.0269012	-0.0349121
-44.52	0.00634766	-0.0176239	-0.0458221	0.0269012	-0.0349121
-44.42	0.00869751	-0.0176239	-0.0458221	0.0269012	-0.0349121
-44.32	0.00869751	-0.0176239	-0.0364532	0.0269012	-0.0427246
-44.22	0.00869751	-0.0273895	-0.0434723	0.0269012	-0.0446777
-44.12	0.00869751	-0.0273895	-0.0458221	0.0269012	-0.0270996
-44.02	-0.00106812	-0.0371552	-0.0555878	0.0171356	-0.0427246
-43.92	-0.00106812	-0.0293427	-0.0555878	0.0249481	-0.0368652
-43.82	0.00674438	-0.0176239	-0.0555878	0.0269012	-0.0349121
-43.72	0.00869751	-0.0176239	-0.0555878	0.0269012	-0.0427246
-43.62	0.00869751	-0.0176239	-0.0555878	0.0269012	-0.0368652
-43.52	0.00869751	-0.0176239	-0.0364532	0.0347137	-0.0349121
-43.42	0.00869751	-0.0176239	-0.0341034	0.0288544	-0.0349121
-43.32	0.00869751	-0.0176239	-0.0434723	0.0347137	-0.0349121
-43.22	0.00869751	-0.0273895	-0.0360565	0.0366669	-0.0251465
-43.12	0.01651	-0.0176239	-0.0360565	0.0366669	-0.032959
-43.02	0.0184631	-0.0176239	-0.0360565	0.0366669	-0.0349121
-42.92	0.0184631	-0.0176239	-0.0360565	0.0269012	-0.0349121
-42.82	0.0184631	-0.0176239	-0.0360565	0.0269012	-0.0349121
-42.72	0.0184631	-0.0273895	-0.0458221	0.0347137	-0.0349121
-42.62	0.0184631	-0.0176239	-0.0364532	0.0366669	-0.0349121
-42.52	0.0184631	-0.017624	-0.041916	0.0288544	-0.0427246
-42.42	0.0106506	-0.0176239	-0.043869	0.0269012	-0.0446777
-42.32	0.00869751	-0.0176239	-0.043869	0.0269012	-0.0446777
-42.22	0.00869751	-0.0176239	-0.0341034	0.0171356	-0.0446777
-42.12	0.00869751	-0.0176239	-0.0262909	0.0269012	-0.0368652
-42.02	0.0184631	-0.0176239	-0.0341034	0.0269012	-0.0349121
-41.92	0.01651	-0.0176239	-0.0341034	0.0269012	-0.0427246
-41.82	0.0184631	-0.0176239	-0.043869	0.0347137	-0.0466309
-41.72	0.0184631	-0.0176239	-0.043869	0.0366669	-0.0446777
-41.62	0.00869751	-0.0273895	-0.0536346	0.0269012	-0.0544434
-41.52	0.00869751	-0.0273898	-0.0536349	0.0269012	-0.0544434
-41.42	-0.00692749	-0.035202	-0.0614471	0.00932312	-0.0622559
-41.32	0.00674438	-0.0293426	-0.0555877	0.0151825	-0.0466309
-41.22	0.00674438	-0.0176239	-0.0536346	0.0171356	-0.0446777
-41.12	0.00869751	-0.0176239	-0.0536346	0.0171356	-0.0450745
-41.02	0.0184631	-0.0176239	-0.0536346	0.0171356	-0.0520935
-40.92	0.0106506	-0.0176239	-0.0536346	0.0171356	-0.0450745
-40.82	0.00674438	-0.0082553	-0.0536349	0.0171356	-0.0427246
-40.72	0.00088501	-0.0230865	-0.0614471	0.00932312	-0.0505371
-40.62	0.00869751	-0.019577	-0.0555878	0.0245514	-0.044281
-40.52	0.00869751	0.00151062	-0.043869	0.03862	-0.0349121
-40.42	0.0184631	0.00386047	-0.043869	0.03862	-0.0446777
-40.32	0.00869751	0.00386012	-0.0438694	0.03862	-0.0446777
-40.22	-0.00106812	-0.00590515	-0.0536346	0.0288544	-0.0446777
-40.12	-0.00106812	-0.00590515	-0.0536346	0.0288544	-0.0544434
-40.02	-0.00106812	-0.00590515	-0.0614471	0.03862	-0.0544434
-39.92	0.00088501	-0.00590515	-0.0634003	0.03862	-0.0450745
-39.82	0.00869751	0.00386047	-0.0536346	0.0483856	-0.032959
-39.72	0.00869751	0.00386047	-0.0536346	0.0483856	-0.032959
-39.62	0.00869751	0.00386047	-0.0536346	0.0483856	-0.032959
-39.52	-0.0108337	-0.00590515	-0.0634003	0.03862	-0.0520935
-39.42	-0.0108337	-0.00550842	-0.0634003	0.03862	-0.0450745
-39.32	-0.00888062	0.00190735	-0.0634003	0.0483856	-0.032959
-39.22	-0.00302124	0.00190735	-0.0536346	0.0483856	-0.032959
-39.12	-0.00106812	0.00190735	-0.0536346	0.0483856	-0.0427246
-39.02	-0.00106812	0.0136261	-0.0634003	0.0483856	-0.0349121
-38.92	-0.0108337	0.0136261	-0.0630035	0.0483856	-0.032959
-38.82	-0.00302124	0.0214387	-0.0575408	0.0468292	-0.0251465
-38.72	-0.00888062	0.0233917	-0.0555878	0.0464325	-0.0231934
-38.62	-0.0108337	0.0233917	-0.0555878	0.0464325	-0.0231934
-38.52	-0.0108337	0.0155789	-0.0555881	0.0464325	-0.0231934
-38.42	-0.00888062	0.0058136	-0.0634003	0.0483856	-0.0231934
-38.32	-0.0108337	0.00386047	-0.0653534	0.0366669	-0.0231934
-38.22	-0.0108337	0.00386047	-0.0653534	0.0366669	-0.0231934
-38.12	-0.0108337	0.0136261	-0.0653534	0.0366669	-0.0231934
-38.02	-0.00106812	0.0233917	-0.0555878	0.0464325	-0.0134277
-37.92	-0.00106812	0.0058136	-0.0458221	0.0464325	-0.0134277
-37.82	-0.00106812	0.00386012	-0.0458225	0.0464325	-0.0134277
-37.72	-0.0202026	-0.00590515	-0.0634003	0.0366669	-0.0134277
-37.62	-0.0131836	-0.00590515	-0.0673065	0.0366669	-0.0231934
-37.52	-0.0202026	-0.00590485	-0.0555875	0.0366669	-0.0134277
-37.42	-0.01474	0.00190735	-0.0575409	0.0444794	-0.0153809
-37.32	-0.0127869	0.00386047	-0.0536346	0.0464325	-0.0134277
-37.22	-0.0127869	0.00386047	-0.0555878	0.0464325	-0.0134277
-37.12	-0.0127869	0.0136261	-0.0653534	0.0464325	-0.0134277
-37.02	-0.0127869	0.0136261	-0.0575409	0.0464325	-0.00561523
-36.92	-0.0225525	0.0136261	-0.0555878	0.03862	-0.00366211
-36.82	-0.0401306	0.00386083	-0.0633999	0.0444794	-0.0134277
-36.72	-0.0323181	0.0136261	-0.0555878	0.0561981	-0.00366211
-36.62	-0.0420837	-0.00395203	-0.0653534	0.0464325	-0.0134277
-36.52	-0.0420837	-0.00590515	-0.0653534	0.03862	-0.0134277
-36.42	-0.0420837	0.00386047	-0.0555878	0.0444794	-0.0134277
-36.32	-0.0342712	0.00386027	-0.0477755	0.054245	-0.00561523
-36.22	-0.0401306	-0.00395203	-0.0614471	0.0483856	0.00610352
-36.12	-0.0498962	-0.00590515	-0.0653534	0.0464325	0.00610352
-36.02	-0.0518494	-0.00590515	-0.0653534	0.0464325	-0.00170898
-35.92	-0.0518494	0.00386047	-0.0653534	0.0464325	0.00415039
-35.82	-0.0518494	0.00386077	-0.0653531	0.0464325	0.00610352
-35.72	-0.0342712	0.011673	-0.0477753	0.054245	0.0236816
-35.62	-0.0401306	0.0058136	-0.0614471	0.0483856	0.0178223
-35.52	-0.0420837	0.00386047	-0.0555878	0.0464325	0.0158691
-35.42	-0.0498962	0.011673	-0.0555878	0.0464325	0.00610352
-35.32	-0.0518494	0.0136261	-0.0555878	0.0561981	0.00610352
-35.22	-0.061615	0.0136261	-0.0555878	0.0561981	-0.00170898
-35.12	-0.0420837	0.0155792	-0.0458221	0.0659637	0.0236816
-35.02	-0.0518494	0.0136261	-0.0458221	0.0659637	0.0178223
-34.92	-0.0518494	0.0136261	-0.0341034	0.0757294	0.00610352
-34.82	-0.0498962	0.00581381	-0.0419157	0.0679169	0.00805664
-34.72	-0.0538025	0.011673	-0.0360565	0.0737762	0.013916
-34.62	-0.0518494	0.0136261	-0.0341034	0.085495	0.0158691
-34.52	-0.0518494	0.0136261	-0.0341034	0.085495	0.0158691
-34.42	-0.0342712	0.0136261	-0.0341034	0.0776825	0.0158691
-34.32	-0.030365	0.0233917	-0.0243378	0.085495	0.0256348
-34.22	-0.0323181	0.0233917	-0.0243378	0.085495	0.0256348
-34.12	-0.0245056	0.0233917	-0.0243378	0.085495	0.0256348
-34.02	-0.0225525	0.0233917	-0.0145721	0.085495	0.0256348
-33.92	-0.0225525	0.0233917	-0.0145721	0.085495	0.0256348
-33.82	-0.0225525	0.0331573	-0.0145721	0.085495	0.0256348
-33.72	-0.0225525	0.0331573	-0.0145721	0.085495	0.0354004
-33.62	-0.0127869	0.042923	-0.00480652	0.0952606	0.045166
-33.52	-0.0225525	0.0429226	0.00495875	0.0952606	0.045166
-33.42	-0.0323181	0.0331573	-0.00480652	0.085495	0.0354004
-33.32	-0.0245056	0.0331573	-0.00480652	0.0776825	0.0354004
-33.22	-0.0225525	0.0331573	-0.00480652	0.0757294	0.0354004
-33.12	-0.030365	0.0253448	-0.012619	0.0679169	0.0197754
-33.02	-0.0127869	0.0331573	0.00495911	0.085495	0.0256348
-32.92	-0.0127869	0.0331573	0.00495911	0.085495	0.0256348
-32.82	-0.00497437	0.0409699	0.0127717	0.10112	0.0432129
-32.72	-0.00302124	0.042923	0.0147247	0.0952606	0.045166
-32.62	-0.00302124	0.0331573	0.0244904	0.105026	0.045166
-32.52	-0.0108337	0.0253448	0.0166778	0.0972137	0.0373535
-32.42	-0.0225525	0.0233917	0.00691223	0.0952606	0.0354004
-32.32	-0.01474	0.031204	0.0127714	0.103073	0.0432129
-32.22	-0.0205994	0.0351105	-0.00285339	0.0972137	0.0393066
-32.12	-0.0225525	0.0233917	-0.00480652	0.0952606	0.0354004
-32.02	-0.0225525	0.0233917	-0.00480652	0.0952606	0.0354004
-31.92	-0.0225525	0.0233917	0.00495911	0.0952606	0.0354004
-31.82	-0.0127869	0.042923	0.0147247	0.105026	0.0373535
-31.72	-0.0127869	0.042923	0.0147247	0.105026	0.0354004
-31.62	-0.0127869	0.042923	0.0225372	0.105026	0.0354004
-31.52	-0.0127869	0.042923	0.0166779	0.105026	0.0354004
-31.42	-0.0127869	0.042923	0.0147247	0.105026	0.0354004
-31.32	0.00479126	0.0526882	0.02449	0.124557	0.045166
-31.22	-0.00302124	0.0526886	0.0147247	0.114792	0.0354004
-31.12	-0.00302124	0.0526886	0.0147247	0.106979	0.0354004
-31.02	0.00674438	0.0624542	0.0244904	0.114792	0.0357971
-30.92	0.00674438	0.0702667	0.0244904	0.122604	0.0334473
-30.82	0.00674438	0.0722198	0.0244904	0.124557	0.0334473
-30.72	0.00674438	0.0722198	0.0244904	0.116745	0.0334473
-30.62	0.01651	0.074173	0.034256	0.134323	0.0334473
-30.52	0.01651	0.0624539	0.0518338	0.134323	0.0334473
-30.42	0.0180664	0.0546417	0.0362091	0.126511	0.0256348
-30.32	0.0262756	0.0605012	0.0420685	0.13237	0.0314941
-30.22	0.0282288	0.0624542	0.0440216	0.134323	0.0334473
-30.12	0.0379944	0.0722198	0.0615997	0.144089	0.0354004
-30.02	0.0379944	0.0722198	0.0557404	0.144089	0.0334473
-29.92	0.0379944	0.0546417	0.0615997	0.144089	0.0334473
-29.82	0.0301819	0.0526888	0.0557406	0.136276	0.0256348
-29.72	0.0360413	0.0624542	0.0615997	0.142136	0.0314941
-29.62	0.0301819	0.0624542	0.0459747	0.136276	0.0256348
-29.52	0.0399475	0.0663605	0.0557404	0.146042	0.0354004
-29.42	0.0399475	0.0722198	0.0557404	0.146042	0.0354004
-29.32	0.0301819	0.0565947	0.0557402	0.146042	0.045166
-29.22	0.0262756	0.0507355	0.0518341	0.142136	0.0334473
-29.12	0.04776	0.0644073	0.0733185	0.155807	0.045166
-29.02	0.0497131	0.0722198	0.0752716	0.155807	0.045166
-28.92	0.0497131	0.074173	0.0752716	0.155807	0.045166
-28.82	0.0379944	0.0624542	0.0635529	0.144089	0.0334473
-28.72	0.0379944	0.0624542	0.0537872	0.144089	0.0334473
-28.62	0.0379944	0.0624542	0.0537872	0.136276	0.0334473
-28.52	0.0282288	0.0624542	0.0537872	0.13237	0.0334473
-28.42	0.0282288	0.0722198	0.0537872	0.134323	0.0334473
-28.32	0.0282288	0.0624539	0.0537869	0.134323	0.0334473
-28.22	0.0106506	0.0546417	0.0459747	0.126511	0.0256348
-28.12	0.00869751	0.0526886	0.0362091	0.124557	0.0158691
-28.02	0.00869751	0.0624542	0.034256	0.124557	0.013916
-27.92	0.01651	0.0624542	0.0440216	0.124557	0.013916
-27.82	0.0184631	0.0624542	0.0440216	0.124557	0.013916
-27.72	0.0184631	0.0624542	0.0440216	0.134323	0.013916
-27.62	0.01651	0.0605011	0.0420685	0.13237	0.0119629
-27.52	0.0184631	0.0624546	0.044022	0.134323	0.013916
-27.42	0.0282288	0.0722198	0.0537872	0.144089	0.00610352
-27.32	0.0282288	0.0722198	0.0537872	0.144089	0.00415039
-27.22	0.0282288	0.0722198	0.0537872	0.144089	0.00415039
-27.12	0.0184631	0.0546417	0.0440216	0.134323	-0.00561523
-27.02	0.0282288	0.0624542	0.0537872	0.144089	0.013916
-26.92	0.0282288	0.0624542	0.0440216	0.144089	0.00415039
-26.82	0.0282288	0.0722198	0.0440216	0.144089	0.00415039
-26.72	0.0282288	0.0722198	0.034256	0.136276	0.00415039
-26.62	0.0301819	0.0644073	0.0264435	0.126511	-0.00366211
-26.52	0.0282288	0.0624542	0.0244904	0.13237	-0.00561523
-26.42	0.0282288	0.0546417	0.0244904	0.134323	-0.0134277
-26.32	0.0282288	0.0624542	0.0244904	0.126511	-0.0153809
-26.22	0.0282288	0.0624542	0.034256	0.124557	-0.00561523
-26.12	0.0282288	0.0624542	0.0264435	0.124557	-0.0153809
-26.02	0.0282288	0.0624542	0.0147247	0.136276	-0.0153809
-25.92	0.0282288	0.0624542	0.0147247	0.136276	-0.0153809
-25.82	0.0282288	0.0624545	0.0244907	0.136276	-0.0153809
-25.72	0.0360413	0.0624542	0.0147247	0.144089	-0.00756836
-25.62	0.0379944	0.0624542	0.0244904	0.146042	-0.00561523
-25.52	0.0379944	0.0526882	0.02449	0.146042	-0.00561523
-25.42	0.0204163	0.0433197	0.00495911	0.136276	-0.0153809
-25.32	0.0282288	0.0507351	0.02449	0.146042	-0.00561523
-25.22	0.0184631	0.0409698	0.0147247	0.128464	-0.0153809
-25.12	0.0184631	0.0409698	0.0147247	0.126511	-0.0153809
-25.02	0.0184631	0.0409695	0.0147244	0.126511	-0.0153809
-24.92	0.00869751	0.0233917	-0.00285339	0.116745	-0.0251465
-24.82	0.01651	0.0292512	0.00300604	0.124557	-0.0251465
-24.72	0.0184631	0.0390167	0.00495911	0.126511	-0.0153809
-24.62	0.0106506	0.0331573	0.00691223	0.126511	-0.0153809
-24.52	0.0184631	0.0312042	-0.00480652	0.118698	-0.0153809
-24.42	0.0184631	0.0312042	0.00495911	0.116745	-0.00561523
-24.32	0.00869751	0.0136261	-0.012619	0.106979	-0.0153809
-24.22	0.00869751	0.011673	-0.0145721	0.106979	-0.0231934
-24.12	0.01651	0.0194855	-0.00480652	0.114792	-0.017334
-24.02	0.00909424	0.0214389	-0.00480622	0.108932	-0.0153809
-23.92	0.0145569	0.0292511	0.00300598	0.122604	-0.00756836
-23.82	0.0262756	0.0331573	-0.00440979	0.118698	0.00415039
-23.72	0.0262756	0.0214386	-0.00675964	0.116745	-0.00521851
-23.62	0.01651	0.011673	-0.00675964	0.106979	-0.0270996
-23.52	0.00869751	0.0136261	-0.0145721	0.106979	-0.00796509
-23.42	0.00674438	0.00190735	-0.0165253	0.108932	-0.0149841
-23.32	0.0161133	0.021042	0.00260934	0.116348	-0.00796509
-23.22	0.0184631	0.0233917	0.00495911	0.118698	-0.00561523
-23.12	0.00088501	0.0058136	-0.012619	0.10112	-0.0153809
-23.02	0.00869751	0.00386047	-0.0223846	0.0991669	-0.0153809
-22.92	0.00869751	0.00386047	-0.0145721	0.0991669	-0.0153809
-22.82	0.00869751	-0.00395209	-0.0223847	0.089798	-0.0153809
-22.72	-0.00106812	-0.00785828	-0.0262909	0.0952606	-0.017334
-22.62	-0.00106812	-0.00590515	-0.0223846	0.0972137	-0.0153809
-22.52	-0.00106812	-0.00590485	-0.0243375	0.0894012	-0.0153809
-22.42	0.00674438	-0.00590515	-0.012619	0.0952606	-0.00756836
-22.32	0.00088501	-0.0156708	-0.0223846	0.0796356	-0.0153809
-22.22	-0.00106812	-0.0234833	-0.0223846	0.0776825	-0.0153809
-22.12	-0.00106812	-0.00785828	-0.0223846	0.085495	-0.00756836
-22.02	-0.00106812	-0.015274	-0.0223846	0.0796356	0.00610352
-21.92	-0.00888062	-0.0273895	-0.0317535	0.0874481	-0.00170898
-21.82	-0.00106812	-0.0176243	-0.0341038	0.0796356	-0.00366211
-21.72	-0.0205994	-0.0391083	-0.0536346	0.0659637	-0.0134277
-21.62	-0.01474	-0.0391083	-0.0477753	0.0659637	-0.00756836
-21.52	-0.0221558	-0.0391083	-0.0536346	0.0659637	-0.0134277
-21.42	-0.0245056	-0.0391083	-0.0458221	0.0659637	-0.0153809
-21.32	-0.0245056	-0.0469205	-0.0536343	0.0581512	-0.00561523
-21.22	-0.0166931	-0.0312958	-0.0477753	0.0561981	0.00219727
-21.12	-0.01474	-0.0293427	-0.043869	0.0561981	0.00415039
-21.02	-0.0245056	-0.0312954	-0.0477749	0.0546417	0.00219727
-20.92	-0.0166931	-0.0293427	-0.0380096	0.0620575	0.00415039
-20.82	-0.01474	-0.029343	-0.0360569	0.0561981	0.00610352
-20.72	-0.0323181	-0.0391083	-0.0536346	0.0444794	-0.00561523
-20.62	-0.0264587	-0.0312958	-0.0477753	0.0444794	0.00219727
-20.52	-0.0245056	-0.029343	-0.0360569	0.0366669	0.013916
-20.42	-0.030365	-0.0469208	-0.0458221	0.0347137	-0.00366211
-20.32	-0.0323181	-0.0488735	-0.0458218	0.0269012	-0.00561523
-20.22	-0.0229492	-0.0355988	-0.0442657	0.034317	-0.00405884
-20.12	-0.0186462	-0.0469208	-0.043869	0.0288544	-0.00366211
-20.02	-0.0284119	-0.0430146	-0.0516816	0.0269012	-0.00366211
-19.92	-0.0323181	-0.0469208	-0.0555878	0.0171356	-0.00561523
-19.82	-0.030365	-0.0449677	-0.0536346	0.00932312	-0.00366211
-19.72	-0.0284119	-0.0527802	-0.0630035	0.00737	-0.0114746
-19.62	-0.0225525	-0.0371552	-0.0575409	0.0155792	0.00415039
-19.52	-0.030365	-0.0449677	-0.0634003	-0.00434875	-0.00366211
-19.42	-0.0284119	-0.035202	-0.0653534	-0.00239563	-0.013031
-19.32	-0.0319214	-0.0465243	-0.0575412	0.00346375	-0.0153809
-19.22	-0.0420837	-0.0469208	-0.0653534	-0.00239563	-0.0251465
-19.12	-0.0420837	-0.0469208	-0.0731659	-0.00434875	-0.0153809
-19.02	-0.0498962	-0.054733	-0.0751187	-0.0121613	-0.0231934
-18.92	-0.0440369	-0.0488739	-0.0673065	-0.00630188	-0.0270996
-18.82	-0.0323181	-0.0469208	-0.0653534	-0.000442505	-0.0251465
-18.72	-0.0401306	-0.0547333	-0.0653534	-0.0102081	-0.0153809
-18.62	-0.0420837	-0.0469208	-0.0653534	-0.0199738	-0.032959
-18.52	-0.0420837	-0.0391086	-0.0555881	-0.00434875	-0.0270996
-18.42	-0.0518494	-0.0449677	-0.0653534	-0.0199738	-0.0349121
-18.32	-0.0596619	-0.0469208	-0.0653534	-0.0297394	-0.0427246
-18.22	-0.0518494	-0.0547333	-0.0731659	-0.0316925	-0.0446777
-18.12	-0.0596619	-0.0469208	-0.075119	-0.0410614	-0.0524902
-18.02	-0.0655212	-0.050827	-0.0790252	-0.0473175	-0.0661621
-17.92	-0.0713806	-0.0566864	-0.075119	-0.0434113	-0.0563965
-17.82	-0.0655212	-0.050827	-0.0692596	-0.0453644	-0.048584
-17.72	-0.0713806	-0.0566864	-0.0673065	-0.0453644	-0.0544434
-17.62	-0.0733337	-0.0488739	-0.075119	-0.0355988	-0.0657654
-17.52	-0.0717773	-0.0395049	-0.0677032	-0.043808	-0.0489807
-17.42	-0.0713806	-0.0449677	-0.0653534	-0.0434113	-0.0466309
-17.32	-0.0827026	-0.0582427	-0.0751189	-0.0434113	-0.0563965
-17.22	-0.0830994	-0.0586395	-0.075119	-0.0512238	-0.064209
-17.12	-0.0655212	-0.0586395	-0.0673065	-0.0453644	-0.0661621
-17.02	-0.0635681	-0.0488739	-0.0653534	-0.0414581	-0.0739746
-16.92	-0.0713806	-0.0566864	-0.0731659	-0.0434113	-0.064209
-16.82	-0.0752869	-0.0684047	-0.0770717	-0.0531769	-0.0739746
-16.72	-0.0538025	-0.0469208	-0.0555878	-0.0434113	-0.0720215
-16.62	-0.0538025	-0.0469208	-0.0669098	-0.0449677	-0.0661621
-16.52	-0.0635681	-0.0488738	-0.0594939	-0.05513	-0.0661621
-16.42	-0.0635681	-0.0469208	-0.0575409	-0.05513	-0.0720215
-16.32	-0.0557556	-0.0391079	-0.0380093	-0.0473175	-0.0563965
-16.22	-0.0538025	-0.0371552	-0.0360565	-0.0375519	-0.0466309
-16.12	-0.0440369	-0.0273895	-0.0360565	-0.0336456	-0.0540466
-16.02	-0.0444336	-0.0355983	-0.0442653	-0.043808	-0.0470276
-15.92	-0.0401306	-0.0254364	-0.0243378	-0.0336456	-0.0349121
-15.82	-0.0323181	-0.035202	-0.0262908	-0.0355988	-0.0368652
-15.72	-0.0381775	-0.0254364	-0.0145721	-0.0414581	-0.0427246
-15.62	-0.0479431	-0.0332489	-0.0223846	-0.0434113	-0.0524902
-15.52	-0.0420837	-0.0176238	-0.0243377	-0.0336456	-0.0368652
-15.42	-0.0494995	-0.0250397	-0.0243378	-0.0336456	-0.0427246
-15.32	-0.0538025	-0.019577	-0.0243377	-0.0355988	-0.0466309
-15.22	-0.0596619	-0.0254364	-0.0243378	-0.0316925	-0.0524902
-15.12	-0.0635681	-0.0293427	-0.0243378	-0.0355988	-0.0563965
-15.02	-0.0596619	-0.0352017	-0.03215	-0.0414581	-0.0622559
-14.92	-0.0538025	-0.0293427	-0.0165253	-0.0355988	-0.0563965
-14.82	-0.0694275	-0.0449674	-0.0337064	-0.0527802	-0.064209
-14.72	-0.0538025	-0.0391083	-0.0184784	-0.05513	-0.064209
-14.62	-0.0440369	-0.0273895	-0.0165253	-0.0355988	-0.0466309
-14.52	-0.0420837	-0.0195773	-0.00871307	-0.0336456	-0.0368652
-14.42	-0.0596619	-0.035202	-0.0145721	-0.0434113	-0.0524902
-14.32	-0.0522461	-0.0180202	-0.00715598	-0.0418549	-0.0450745
-14.22	-0.0498962	-0.00785828	0.00691223	-0.0414581	-0.0427246
-14.12	-0.0401306	-0.0137177	0.00691223	-0.0316925	-0.032959
-14.02	-0.0420837	-0.0176235	0.0069126	-0.0414581	-0.044281
-13.92	-0.0323181	-0.00590515	0.0147247	-0.0336456	-0.0270996
-13.82	-0.030365	-0.0059053	0.00886521	-0.0297394	-0.032959
-13.72	-0.0342712	-0.0191803	0.00495911	-0.0355988	-0.0466309
-13.62	-0.0323181	-0.0117645	0.0127716	-0.0336456	-0.0290527
-13.52	-0.01474	0.00190742	0.0225373	-0.0160675	-0.0192871
-13.42	-0.0221558	0.00190735	0.0264435	-0.0219269	-0.0134277
-13.32	-0.0166931	0.00190741	0.022934	-0.0160675	-0.00756836
-13.22	-0.0229492	0.0112762	0.0221405	-0.0145111	-0.0138245
-13.12	-0.0225525	0.0136261	0.0264435	-0.0121613	-0.0114746
-13.02	-0.00497437	0.0233918	0.0323029	-0.0137177	-0.00561523
-12.92	-0.00302124	0.0233917	0.0264435	-0.00434875	0.00610352
-12.82	-0.0205994	0.00581352	0.0147247	-0.0141144	-0.0114746
-12.72	-0.01474	-0.00590515	0.00495911	-0.02388	-0.0153809
-12.62	-0.0205994	0.00386047	0.00691223	-0.02388	-0.0134277
-12.52	-0.01474	0.00386085	0.012772	-0.02388	-0.0134277
-12.42	-0.00497437	0.011673	0.0323029	-0.0160675	-0.00521851
-12.32	-0.00302124	0.00581352	0.0264434	-0.0141144	-0.00561523
-12.22	-0.0127869	0.011673	0.0225372	-0.02388	0.00219727
-12.12	-0.0108337	0.0042572	0.0264435	-0.0141144	-0.00366211
-12.02	-0.01474	-4.54038e-05	0.0225376	-0.0160675	0.00219727
-11.92	-0.00497437	0.011673	0.034256	-0.00630188	0.00415039
-11.82	-0.0205994	0.00190771	0.0244907	-0.0121613	-0.00561523
-11.72	-0.00146484	0.0132294	0.0260468	-0.00474548	0.0135193
-11.62	0.00088501	0.0136261	0.0264435	-0.00239563	0.00805664
-11.52	-0.00692749	0.0155791	0.0170745	-0.000442505	0.00610352
-11.42	-0.0186462	0.011673	0.0127716	-0.00434875	0.013916
-11.32	0.00088501	0.0253445	0.0362087	0.00932312	0.0178223
-11.22	-0.00888062	0.0136261	0.018631	-0.00239563	0.0158691
-11.12	-0.000671387	0.0253448	0.0244904	0.00541687	0.0158691
-11.02	-0.0127869	0.0058139	0.0166782	-0.0121613	0.0158691
-10.92	-0.0127869	0.00386047	0.0225372	0.00541687	0.0158691
-10.82	-0.00302124	0.0058139	0.0166782	-0.0019989	0.0158691
-10.72	-0.00302124	0.011673	0.0323029	0.00541687	0.0256348
-10.62	-0.0127869	0.0136261	0.0166779	-0.00434875	0.0158691
-10.52	-0.0127869	0.0120701	0.0225376	0.0132294	0.0240784
-10.42	0.00479126	0.0214386	0.0323029	0.0151825	0.0314941
-10.32	-0.00106812	0.0214382	0.0264431	0.0151825	0.0256348
-10.22	-0.0127869	0.0136261	0.0147247	-0.00239563	0.013916
-10.12	-0.0127869	0.011673	0.0244904	0.0132294	0.0217285
-10.02	-0.00302124	0.0038604	0.0244903	0.0151825	0.0158691
-9.92	-0.0127869	0.00971985	0.0225372	0.0151825	0.0217285
-9.82	-0.0127869	-0.00590515	0.0147247	0.00541687	0.00610352
-9.72	-0.0127869	0.00190735	0.0147247	0.00541687	0.00415039
-9.62	-0.00146484	0.00346375	0.0162811	0.0167389	0.0135193
-9.52	0.00869751	0.00190742	0.0147248	0.00737	0.0158691
-9.42	0.00128174	-0.00395203	0.0170746	0.00737	0.0158691
-9.32	-0.00302124	0.00190742	0.00300606	0.00541687	0.0158691
-9.22	0.00088501	-0.00550842	0.0147247	0.00932312	0.00805664
-9.12	-0.00106812	0.00386047	0.00691223	0.00737	0.00805664
-9.02	0.00869751	0.00386055	0.0127717	0.0058136	0.013916
-8.92	0.00869751	0.00386047	0.00691223	0.0151825	0.0158691
-8.82	-0.00106812	-0.0137174	-0.0126187	0.00541687	0.00610352
-8.72	0.00869751	0.00190735	-0.00480652	0.0132294	0.0158691
-8.62	0.00869751	-0.00395203	-0.00480652	0.0151825	0.00610352
-8.52	0.0262756	0.00190698	0.00300561	0.022995	0.0236816
-8.42	0.00869751	-0.00590515	-0.0145721	0.0132294	0.00454712
-8.32	0.00869751	-0.00785798	-0.016525	0.0171356	0.00219727
-8.22	0.0243225	-0.00785828	-0.0165253	0.022995	0.0100098
-8.12	0.0184631	0.00190735	-0.0243378	0.0249481	0.0236816
-8.02	0.0262756	0.00190735	-0.0165253	0.0171356	0.0158691
-7.92	0.0184631	-0.00590515	-0.0258942	0.0151825	0.013916
-7.82	0.0145569	-0.00981133	-0.0301971	0.022995	0.0119629
-7.72	0.0169067	0.00190735	-0.0262909	0.0171356	0.013916
-7.62	0.0239258	0.00346375	-0.0188751	0.0245514	0.0154724
-7.52	0.01651	-0.015274	-0.0223846	0.0190887	0.0158691
-7.42	0.00869751	-0.0176239	-0.0243378	0.0171356	0.00805664
-7.32	0.0184631	-0.017624	-0.0243378	0.00932312	0.00610352
-7.22	0.00869751	-0.019577	-0.0243378	0.00541687	0.00415039
-7.12	0.00869751	-0.0254364	-0.0321503	0.00737	-0.00170898
-7.02	0.0184631	-0.019577	-0.0165252	0.0171356	0.013916
-6.92	0.0282288	-0.00785828	-0.0223846	0.0171356	0.00805664
-6.82	0.0204163	-0.00785835	-0.0243378	0.0190887	0.00610352
-6.72	0.0262756	-0.0176239	-0.0341034	0.0151825	-0.00366211
-6.62	0.0204163	-0.0176239	-0.0419159	0.00932312	0.00610352
-6.52	0.0360413	-4.60744e-05	-0.0360568	0.0249481	0.013916
-6.42	0.0282288	-0.00785828	-0.0341034	0.0171356	0.00610352
-6.32	0.0301819	-0.0156705	-0.0419156	0.00776672	-0.00170898
-6.22	0.0262756	-0.0098114	-0.0360565	0.0132294	0.013916
-6.12	0.0379944	0.00190735	-0.0243378	0.0249481	0.00650024
-6.02	0.0379944	0.00190705	-0.0258945	0.0249481	0.0119629
-5.92	0.0379944	0.00386047	-0.0360565	0.0151825	0.00415039
-5.82	0.0379944	0.011673	-0.0282439	0.022995	0.013916
-5.72	0.0379944	0.0136261	-0.0165253	0.0171356	0.013916
-5.62	0.04776	0.0136261	-0.0243378	0.0151825	0.00610352
-5.52	0.0575256	0.021042	-0.00715628	0.034317	0.0154724
-5.42	0.0692444	0.0233917	-0.00480652	0.0366669	0.0158691
-5.32	0.0692444	0.0351101	-0.00480689	0.0366669	0.0158691
-5.22	0.04776	0.0253448	-0.0223846	0.0269012	0.00805664
-5.12	0.0501099	0.015976	-0.0337067	0.0175323	-0.00326538
-5.02	0.04776	0.0136261	-0.0262909	0.00737	-0.00561523
-4.92	0.0575256	0.00190735	-0.0360565	0.00541687	-0.00561523
-4.82	0.04776	-0.0176239	-0.0360565	-0.00434875	-0.0153809
-4.72	0.0575256	-0.0176239	-0.0360565	0.00541687	-0.0134277
-4.62	0.0575256	-0.0176239	-0.0262909	0.00541687	-0.0251465
-4.52	0.0497131	-0.0195763	-0.0438683	0.00541687	-0.0349121
-4.42	0.0766602	-0.008255	-0.0442657	0.00502014	-0.0255432
-4.32	0.07901	0.00386085	-0.034103	0.00932312	-0.0212402
-4.22	0.0711975	0.0155792	-0.0341034	0.00737	-0.0231934
-4.12	0.0594788	0.00386047	-0.043869	-0.00239563	-0.0231934
-4.02	0.0575256	0.0136261	-0.043869	-0.0102081	-0.0231934
-3.92	0.04776	0.0136261	-0.0536346	-0.0141144	-0.0310059
-3.82	0.04776	0.0233921	-0.0516811	-0.00239563	-0.032959
-3.72	0.0399475	0.0409698	-0.0360565	-0.0102081	-0.0227966
-3.62	0.0282288	0.042923	-0.0341034	-0.0121613	-0.0251465
-3.52	0.0282288	0.0409698	-0.0341034	-0.0121613	-0.032959
-3.42001	0.0379944	0.0605011	-0.0165253	-0.0219269	-0.0251465
-3.32	0.0282288	0.0624542	-0.0145721	-0.0258331	-0.0349121
-3.22	0.0399475	0.0722198	-0.00480652	-0.00434875	-0.0134277
-3.12	0.0555725	0.0917511	-0.00871277	-0.00434875	-0.0153809
-3.02	0.0497131	0.101517	-0.0321503	-0.00434875	-0.0212402
-2.92001	0.0594788	0.115189	-0.0243378	-0.0102081	-0.0212402
-2.82	0.0497131	0.0956573	-0.0321503	-0.0297394	-0.0134277
-2.72	0.0575256	0.112839	-0.0380096	-0.0258331	-0.00561523
-2.62	0.0657349	0.103867	-0.0376129	-0.0156708	0.00259399
-2.52	0.0536194	0.0858917	-0.0520782	-0.0492706	-0.0212402
-2.42001	0.0575256	0.0526892	-0.0653528	-0.0629425	0.00180054
-2.32	0.0555725	0.0233917	-0.0673065	-0.08638	0.000244141
-2.22	0.0575256	0.0530853	-0.0454254	-0.0859833	0.00454712
-2.12	0.00674438	0.089798	-0.0380096	-0.0965424	-0.0681152
-2.02	-0.0538025	0.0956573	-0.0223846	-0.109818	-0.0622559
-1.92001	-0.0541992	0.0757233	-0.0536407	-0.103958	-0.0743713
-1.82	-0.0436401	0.0648041	-0.0555878	-0.132858	-0.0833435
-1.72	-0.0541992	0.0761261	-0.0165253	-0.116074	-0.101715
-1.62	-0.030365	0.0726166	0.00105286	-0.0957489	-0.0833435
-1.52	-0.01474	0.06987	0.00105286	-0.0848236	-0.0939026
-1.42001	0.027832	0.0976014	0.0264344	-0.0355988	-0.064209
-1.32	0.00909424	0.062851	0.0127716	-0.0219269	-0.0813904
-1.22	0.0223694	0.0394135	-0.00831604	-0.00630188	-0.0778809
-1.12	0.0258789	-0.0121613	-0.0345001	0.00932312	-0.0939026
-1.02	0.0184631	0.0237885	-0.00636292	0.00737	-0.0563965
-0.920006	0.0692444	-0.0820758	-0.0575397	0.054245	0.00610352
-0.82	-0.000671387	-0.126602	-0.107925	0.0112762	0.0201721
-0.720001	-0.100677	-0.195358	-0.198166	-0.107468	-0.0466309
-0.620003	-0.175293	-0.158646	-0.393875	-0.113724	-0.0743713
-0.520004	0.00088501	-0.0625458	-0.0223846	0.160889	-0.0501404
-0.420006	-0.0327148	1.02898	0.482804	0.124557	0.0115662
-0.32	0.440338	-6.61723	-5.58839	-1.0231	-0.88295
-0.220001	8.54581	-4.2227	2.85417	8.31596	4.0022
-0.120003	-5.97803	-6.80786	0.348709	-1.45201	-4.67944
-0.0200043	-11.694	-2.8895	2.03075	-5.30942	-6.45326
0.0799942	-7.05302	1.70484	5.19032	-1.66841	-2.32085
0.18	-1.61005	4.42613	7.75653	2.7812	2.16861
0.279999	1.57706	5.64409	8.24519	5.03667	4.73032
0.379997	3.34775	6.23198	8.35535	6.33315	5.81117
0.479996	4.22511	6.67027	8.56473	6.79097	6.50806
0.579994	5.33762	7.34016	8.92211	7.36284	7.17212
0.68	6.52393	8.25737	9.38347	7.97807	7.94165
0.779999	7.34932	8.70503	9.71082	8.53705	8.47719
0.879997	8.31769	9.43745	10.3057	9.41753	9.14713
0.979996	9.20244	10.1777	10.9018	10.0777	9.84595
1.07999	10.095	10.7757	11.3432	10.6933	10.4635
1.18	10.7399	11.4375	11.8549	11.2925	11.1057
1.28	11.4392	12.0726	12.3901	11.9164	11.7428
1.38	12.1962	12.746	13.005	12.4605	12.401
1.48	13.0481	13.4687	13.6378	13.0972	13.0002
1.57999	13.8485	14.0667	14.2413	13.7222	13.6096
1.68	14.5017	14.664	14.7886	14.2425	14.1862
1.78	15.1982	15.2246	15.3721	14.8199	14.7166
1.88	15.87	15.8496	15.962	15.4503	15.3303
1.98	16.595	16.4105	16.5303	16.0175	15.9147
2.07999	17.3056	16.9917	17.0968	16.5601	16.426
2.18	17.9657	17.5468	17.6553	17.0777	16.9256
2.28	18.5407	18.0941	18.2198	17.6675	17.4401
2.38	19.1259	18.6636	18.7452	18.1675	17.9334
2.48	19.7005	19.1898	19.2218	18.6347	18.4674
2.57999	20.2982	19.746	19.7202	19.1089	18.9709
2.68	20.8974	20.2836	20.2573	19.5683	19.4381
2.78	21.4599	20.7613	20.7409	20.0011	19.9198
2.88	22.0286	21.2113	21.2241	20.4472	20.3698
2.98	22.597	21.6371	21.6378	20.8746	20.7854
3.07999	23.1747	22.066	22.0675	21.2984	21.2088
3.18	23.6982	22.5351	22.4737	21.7105	21.6237
3.28	24.2454	22.9769	22.8979	22.1152	22.0276
3.38	24.747	23.4039	23.3581	22.5558	22.428
3.48	25.2669	23.8242	23.7397	22.9703	22.7971
3.57999	25.745	24.2328	24.1085	23.2968	23.1858
3.68	26.2239	24.664	24.4975	23.6382	23.5651
3.78	26.7372	25.0562	24.8776	24.0109	23.9276
3.88	27.2138	25.4066	25.2397	24.3398	24.2502
3.98	27.6634	25.8125	25.6182	24.689	24.612
4.07999	28.12	26.1933	25.9839	25.0156	24.9553
4.18	28.5732	26.5664	26.3268	25.3468	25.2889
4.28	29.036	26.916	26.6593	25.6597	25.6155
4.38	29.4251	27.2265	26.9682	25.9683	25.9167
4.48	29.8524	27.5804	27.2979	26.2773	26.2346
4.57999	30.2513	27.914	27.6358	26.5777	26.5374
4.68	30.6841	28.2535	27.9581	26.8703	26.8147
4.78	31.095	28.5878	28.2608	27.1699	27.0803
4.88	31.4911	28.891	28.5557	27.4468	27.3557
4.98	31.8939	29.1933	28.855	27.7183	27.6272
5.07999	32.2548	29.4648	29.1358	27.9394	27.8659
5.18	32.6513	29.7558	29.4284	28.2238	28.1248
5.28	33.0067	30.0332	29.6983	28.4898	28.3694
5.38	33.3841	30.3164	29.9878	28.7593	28.6194
5.48	33.7372	30.5957	30.2569	29.0093	28.8483
5.57999	34.0833	30.8457	30.4971	29.2285	29.0667
5.68	34.4325	31.123	30.7471	29.4566	29.3069
5.78	34.7728	31.391	30.9839	29.6949	29.5452
5.88	35.0907	31.623	31.2178	29.8964	29.7663
5.98	35.388	31.8769	31.4288	30.0874	29.9749
6.07999	35.7231	32.1441	31.6573	30.3078	30.1971
6.18	36.0267	32.3675	31.878	30.5289	30.3909
6.28	36.3446	32.6328	32.0889	30.7476	30.5979
6.38	36.6536	32.8867	32.3272	30.939	30.8073
6.48	36.9345	33.123	32.5303	31.0898	30.9983
6.57999	37.2177	33.3476	32.7182	31.2593	31.1897
6.68	37.5052	33.5761	32.9171	31.441	31.3772
6.78	37.7899	33.7855	33.1085	31.6187	31.5491
6.88	38.0482	33.9863	33.2921	31.7808	31.7014
6.98	38.3232	34.1953	33.4776	31.9527	31.8678
7.07999	38.5829	34.373	33.6671	32.1171	32.0276
7.18	38.8466	34.5781	33.8413	32.273	32.1702
7.28	39.1028	34.7695	34.0011	32.4195	32.3186
7.38	39.3817	34.9375	34.1788	32.5523	32.4885
7.48	39.6357	35.1171	34.3585	32.7203	32.6584
7.57999	39.8817	35.2836	34.5186	32.8789	32.7776
7.68	40.1243	35.4433	34.6753	33.0562	32.9088
7.78	40.3524	35.5937	34.8253	33.1773	33.0374
7.88	40.6024	35.7343	34.9874	33.3101	33.1565
7.98	40.8232	35.8867	35.1397	33.4488	33.2971
8.07999	41.0696	36.0468	35.2784	33.5699	33.4358
8.18	41.3036	36.1972	35.4483	33.6988	33.5686
8.28	41.5224	36.3558	35.5792	33.8101	33.6877
8.38	41.7431	36.4941	35.7178	33.9394	33.8088
8.48	41.9622	36.6562	35.8296	34.0601	33.9084
8.57999	42.1825	36.8046	35.9581	34.1695	34.0182
8.68	42.4032	36.955	36.0596	34.2789	34.1272
8.78	42.6337	37.1054	36.1788	34.3785	34.2444
8.88	42.8427	37.2539	36.2979	34.4624	34.3381
8.98	43.0521	37.3964	36.4093	34.5582	34.4475
9.07999	43.2607	37.5371	36.5268	34.6499	34.5569
9.18	43.4638	37.6546	36.6378	34.7382	34.6487
9.28	43.6435	37.7949	36.7296	34.8492	34.7385
9.38	43.8524	37.916	36.837	34.9585	34.8381
9.48	44.0345	38.0273	36.9307	35.0308	34.9221
9.57999	44.204	38.1543	37.0382	35.1207	35.0085
9.68	44.3817	38.2656	37.1397	35.2203	35.0862
9.78	44.5634	38.3671	37.2475	35.3101	35.178
9.88	44.745	38.4668	37.337	35.3902	35.2659
9.98	44.9114	38.5761	37.4483	35.4687	35.3655
10.08	45.0829	38.6875	37.5479	35.5582	35.4475
10.18	45.2509	38.8046	37.6378	35.6499	35.5159
10.28	45.4228	38.9164	37.7393	35.7496	35.6057
10.38	45.5751	39.0058	37.8194	35.8003	35.6682
10.48	45.7146	39.0863	37.8823	35.8691	35.7272
10.58	45.8407	39.1835	37.9757	35.9371	35.7874
10.68	46.0126	39.2753	38.0483	35.9976	35.8459
10.78	46.1806	39.3652	38.1261	36.0484	35.9358
10.88	46.3118	39.4726	38.2159	36.107	35.9983
10.98	46.4599	39.5859	38.3175	36.1871	36.0471
11.08	46.6181	39.6621	38.3858	36.2378	36.0862
11.18	46.7607	39.7441	38.4561	36.2851	36.1643
11.28	46.911	39.8164	38.5284	36.3453	36.2366
11.38	47.0517	39.9121	38.605	36.3941	36.2952
11.48	47.2001	39.9925	38.6846	36.4351	36.3542
11.58	47.3489	40.0703	38.7745	36.5035	36.4221
11.68	47.4989	40.1699	38.835	36.5464	36.4729
11.78	47.6474	40.2539	38.9053	36.605	36.5354
11.88	47.788	40.3418	38.9757	36.6773	36.594
11.98	47.9013	40.4043	39.0264	36.7281	36.635
12.08	48.0399	40.4824	39.0968	36.7769	36.6956
12.18	48.1591	40.5722	39.1436	36.8257	36.7444
12.28	48.2982	40.6445	39.2261	36.8785	36.803
12.38	48.4189	40.7128	39.2745	36.9253	36.8362
12.48	48.5595	40.7714	39.3448	36.9957	36.8752
12.58	48.6708	40.8359	39.378	37.0308	36.926
12.68	48.7899	40.9023	39.4249	37.0679	36.9846
12.78	48.9091	40.9453	39.4757	37.1265	37.0237
12.88	49.0126	41.0136	39.546	37.1777	37.0764
12.98	49.1302	41.0839	39.5889	37.1968	37.1174
13.08	49.2646	41.1601	39.6436	37.2457	37.1448
13.18	49.3642	41.205	39.6788	37.2769	37.1975
13.28	49.4872	41.2734	39.7452	37.3257	37.2424
13.38	49.6005	41.3437	39.7862	37.3765	37.2952
13.48	49.6923	41.414	39.8354	37.4253	37.3362
13.58	49.7899	41.4746	39.8858	37.4781	37.387
13.68	49.8993	41.5332	39.9366	37.5152	37.426
13.78	50.0091	41.6035	40.003	37.5679	37.4846
13.88	50.1181	41.6839	40.046	37.605	37.5354
13.98	50.2294	41.7519	40.087	37.648	37.5745
14.08	50.3192	41.8007	40.1436	37.6871	37.6252
14.18	50.3993	41.8418	40.2042	37.7183	37.676
14.28	50.4989	41.9121	40.2569	37.7867	37.7268
14.38	50.5868	41.9531	40.3155	37.8062	37.7561
14.48	50.6825	42.0117	40.3643	37.8394	37.8147
14.58	50.7689	42.0722	40.4073	37.8765	37.8463
14.68	50.8759	42.1425	40.4561	37.9175	37.8924
14.78	50.9501	42.1933	40.4874	37.9394	37.9182
14.88	51.0282	42.2246	40.5268	37.9742	37.9553
14.98	51.1357	42.2695	40.5811	38.0132	38.0139
15.08	51.2001	42.3027	40.6143	38.0445	38.0354
15.18	51.2821	42.3457	40.6475	38.0601	38.0495
15.28	51.37	42.3828	40.6944	38.0855	38.094
15.38	51.4403	42.4433	40.7237	38.1187	38.135
15.48	51.5478	42.4921	40.7667	38.1558	38.1565
15.58	51.6103	42.5234	40.7843	38.1773	38.1838
15.68	51.679	42.5625	40.8077	38.2066	38.2151
15.78	51.7489	42.5957	40.8448	38.2378	38.2463
15.88	51.8388	42.6425	40.8761	38.2574	38.2659
15.98	51.911	42.6855	40.8975	38.2789	38.2776
16.08	51.9911	42.7324	40.9268	38.3062	38.3069
16.18	52.0907	42.7929	40.9581	38.3296	38.3362
16.28	52.1708	42.8339	41.005	38.357	38.3557
16.38	52.2528	42.8671	41.0303	38.3804	38.3772
16.48	52.331	42.9043	41.0557	38.3882	38.3967
16.58	52.4189	42.9531	41.0968	38.4175	38.4163
16.68	52.5013	43.0039	41.1167	38.439	38.4456
16.78	52.5907	43.0449	41.1456	38.4683	38.4768
16.88	52.663	43.0859	41.1593	38.4898	38.4905
16.98	52.7392	43.1347	41.1944	38.5097	38.5159
17.08	52.8114	43.166	41.2178	38.5367	38.5471
17.18	52.872	43.1953	41.255	38.5562	38.5667
17.28	52.9228	43.2363	41.2803	38.5777	38.5803
17.38	52.9814	43.2675	41.3057	38.5992	38.6077
17.48	53.0517	43.3046	41.3389	38.6167	38.6174
17.58	53.1298	43.3359	41.3761	38.646	38.6467
17.68	53.2005	43.3574	41.4171	38.6597	38.6565
17.78	53.2685	43.3847	41.4483	38.6871	38.6877
17.88	53.3329	43.4082	41.4776	38.6988	38.7014
17.98	53.411	43.4453	41.5167	38.7281	38.717
18.08	53.4892	43.4847	41.5538	38.7476	38.7444
18.18	53.5517	43.496	41.5714	38.7691	38.76
18.28	53.6317	43.5332	41.5968	38.7964	38.7874
18.38	53.6825	43.5644	41.6163	38.8101	38.7893
18.48	53.7411	43.5937	41.6397	38.8277	38.8167
18.58	53.7923	43.6058	41.6577	38.8476	38.8288
18.68	53.8485	43.6328	41.6866	38.8765	38.8463
18.78	53.8997	43.6718	41.7159	38.896	38.8635
18.88	53.9774	43.7128	41.7354	38.9253	38.885
18.98	54.0185	43.7519	41.7554	38.9566	38.9045
19.08	54.079	43.7851	41.7843	38.9859	38.9338
19.18	54.12	43.8222	41.8233	38.9976	38.9436
19.28	54.1728	43.8339	41.8468	39.0093	38.967
19.38	54.2196	43.8632	41.8663	39.0171	38.9846
19.48	54.2704	43.8847	41.8682	39.0113	38.9866
19.58	54.3212	43.914	41.878	39.0367	39.0061
19.68	54.372	43.9453	41.9151	39.0582	39.0159
19.78	54.4384	43.9843	41.9268	39.0874	39.0354
19.88	54.4716	43.9941	41.9366	39.0874	39.0276
19.98	54.538	44.0117	41.9639	39.1167	39.0432
20.08	54.5794	44.0332	41.9757	39.1285	39.0647
20.18	54.6161	44.0625	42.005	39.1558	39.0842
20.28	54.661	44.0937	42.0264	39.1578	39.0959
20.38	54.706	44.123	42.046	39.1871	39.1135
20.48	54.7587	44.1523	42.0655	39.1988	39.1331
20.58	54.8017	44.1543	42.0792	39.1988	39.137
20.68	54.8505	44.1757	42.1046	39.2164	39.1565
20.78	54.9071	44.2031	42.1358	39.2382	39.1741
20.88	54.9403	44.2148	42.1557	39.2554	39.1956
20.98	54.9716	44.2246	42.1768	39.2574	39.1975
21.08	55.0282	44.2539	42.1964	39.2769	39.2073
21.18	55.0614	44.2753	42.2061	39.2886	39.217
21.28	55.1317	44.2929	42.2335	39.3062	39.2346
21.38	55.1884	44.3242	42.2569	39.3179	39.2561
21.48	55.2294	44.3437	42.2843	39.3355	39.2854
21.58	55.2689	44.3632	42.3038	39.3453	39.3049
21.68	55.2903	44.3773	42.3081	39.3496	39.3151
21.78	55.3349	44.4121	42.3233	39.3648	39.3245
21.88	55.3778	44.4414	42.3428	39.3843	39.344
21.98	55.4267	44.4531	42.3526	39.3941	39.3538
22.08	55.4794	44.4726	42.3643	39.4078	39.3655
22.18	55.5282	44.4925	42.3761	39.4253	39.385
22.28	55.5497	44.5039	42.3761	39.4371	39.3967
22.38	55.5888	44.541	42.3936	39.4546	39.4143
22.48	55.62	44.5605	42.4034	39.4761	39.4241
22.58	55.6571	44.5839	42.4151	39.4878	39.4436
22.68	55.6708	44.5918	42.4249	39.4957	39.4475
22.78	55.6985	44.621	42.4346	39.5152	39.4651
22.88	55.747	44.6523	42.4464	39.5367	39.467
22.98	55.7782	44.6562	42.4561	39.5386	39.4768
23.08	55.8095	44.6816	42.4678	39.5386	39.4846
23.18	55.8485	44.7128	42.4659	39.5562	39.5061
23.28	55.8798	44.7324	42.4854	39.5757	39.5256
23.38	55.9071	44.7617	42.4956	39.5894	39.5354
23.48	55.9364	44.7714	42.503	39.5874	39.5452
23.58	55.9521	44.7929	42.5089	39.5992	39.5569
23.68	55.9892	44.8125	42.5147	39.6167	39.567
23.78	56.0185	44.8242	42.5264	39.6363	39.5745
23.88	56.0497	44.8418	42.5343	39.6386	39.594
23.98	56.0907	44.8554	42.546	39.6578	39.6057
24.08	56.1103	44.8632	42.5557	39.6753	39.6135
24.18	56.1142	44.875	42.5479	39.6773	39.6077
24.28	56.1591	44.8828	42.5655	39.6968	39.6155
24.38	56.1903	44.8945	42.5772	39.7085	39.635
24.48	56.2392	44.9121	42.5948	39.7261	39.6545
24.58	56.261	44.916	42.5968	39.7457	39.6741
24.68	56.2978	44.9414	42.6261	39.7378	39.6956
24.78	56.3407	44.9453	42.6456	39.7574	39.7053
24.88	56.37	44.9453	42.6397	39.7691	39.717
24.98	56.4091	44.9628	42.6553	39.7789	39.7249
25.08	56.4306	44.9746	42.6768	39.7964	39.7366
25.18	56.4716	44.9843	42.6964	39.8179	39.7561
25.28	56.5028	44.9882	42.7003	39.8218	39.7581
25.38	56.5399	45.0039	42.7257	39.8374	39.7659
25.48	56.5614	45.0136	42.7471	39.857	39.7678
25.58	56.6103	45.0332	42.7589	39.8589	39.7854
25.68	56.6493	45.0332	42.7764	39.8785	39.7952
25.78	56.6614	45.0453	42.7768	39.8789	39.7956
25.88	56.6806	45.0625	42.7866	39.8882	39.8069
25.98	56.7099	45.0644	42.796	39.898	39.8069
26.08	56.7298	45.082	42.8057	39.9058	39.8245
26.18	56.7567	45.0742	42.8136	39.9097	39.8245
26.28	56.7899	45.0937	42.835	39.9273	39.8362
26.38	56.8017	45.0957	42.837	39.9199	39.8362
26.48	56.8173	45.1132	42.8468	39.9351	39.8557
26.58	56.8505	45.1152	42.8643	39.9546	39.8655
26.68	56.8778	45.1328	42.8839	39.9585	39.8752
26.78	56.8915	45.1445	42.8975	39.9683	39.887
26.88	56.911	45.164	42.8975	39.9761	39.8948
26.98	56.9286	45.164	42.9053	39.9761	39.9065
27.08	56.9696	45.166	42.9151	39.9878	39.9084
27.18	56.9911	45.1835	42.9268	39.9957	39.9163
27.28	57.0107	45.2031	42.9346	40.0054	39.9358
27.38	57.0306	45.2148	42.9483	40.0093	39.9456
27.48	57.0497	45.2265	42.9483	40.0093	39.9495
27.58	57.0771	45.2343	42.9659	40.0269	39.9651
27.68	57.0927	45.246	42.96	40.021	39.9514
27.78	57.1103	45.2539	42.9659	40.0269	39.9573
27.88	57.1376	45.2753	42.9874	40.0367	39.9768
27.98	57.161	45.2949	42.9893	40.0386	39.9866
28.08	57.1806	45.3144	43.0069	40.0484	40.0061
28.18	57.1942	45.3261	43.0089	40.0425	40.0081
28.28	57.2196	45.3339	43.0264	40.0484	40.0159
28.38	57.2587	45.3554	43.0268	40.0503	40.0276
28.48	57.2743	45.3671	43.0382	40.0601	40.0315
28.58	57.2997	45.3847	43.0557	40.0601	40.0374
28.68	57.3212	45.3945	43.0753	40.0796	40.0471
28.78	57.3505	45.414	43.0772	40.08	40.0569
28.88	57.372	45.4257	43.0948	40.0874	40.0588
28.98	57.4032	45.4199	43.0987	40.0894	40.0588
29.08	57.4306	45.4355	43.0987	40.107	40.0686
29.18	57.4579	45.4531	43.1241	40.1167	40.0862
29.28	57.4739	45.4668	43.128	40.1187	40.0901
29.38	57.4989	45.4746	43.1358	40.1265	40.0979
29.48	57.5204	45.4863	43.1456	40.1382	40.1077
29.58	57.5497	45.5058	43.1475	40.1499	40.1174
29.68	57.581	45.5156	43.1573	40.148	40.137
29.78	57.6103	45.5253	43.1846	40.1578	40.1487
29.88	57.6317	45.5449	43.1964	40.1597	40.1584
29.98	57.6591	45.5664	43.1983	40.1773	40.1682
30.08	57.6825	45.5761	43.2061	40.1871	40.1686
30.18	57.7005	45.5668	43.2065	40.1816	40.1667
30.28	57.7196	45.5746	43.2159	40.1871	40.1741
30.38	57.7489	45.582	43.2257	40.189	40.1838
30.48	57.7704	45.5918	43.2452	40.1968	40.1936
30.58	57.7978	45.6113	43.255	40.2066	40.2034
30.68	57.8212	45.6113	43.255	40.2085	40.2053
30.78	57.8485	45.625	43.2667	40.2164	40.2151
30.88	57.8798	45.6328	43.2745	40.2378	40.2249
30.98	57.8919	45.6269	43.2784	40.2222	40.2268
31.08	57.9267	45.6425	43.2862	40.2281	40.2346
31.18	57.9403	45.6523	43.2979	40.2476	40.2444
31.28	57.9774	45.6621	43.3233	40.2574	40.2542
31.38	58.0009	45.6738	43.3272	40.2671	40.2542
31.48	58.0282	45.6835	43.335	40.2675	40.2756
31.58	58.0575	45.6933	43.3468	40.2749	40.2756
31.68	58.0888	45.7128	43.3565	40.2964	40.2854
31.78	58.1005	45.7148	43.3663	40.3062	40.2952
31.88	58.1181	45.7226	43.3682	40.3082	40.3049
31.98	58.1474	45.7441	43.3858	40.316	40.3049
32.08	58.161	45.7539	43.3956	40.3257	40.3245
32.18	58.1786	45.7539	43.396	40.3277	40.3342
32.28	58.1903	45.7734	43.4034	40.3472	40.344
32.38	58.2196	45.7832	43.4151	40.3472	40.3557
32.48	58.2314	45.7929	43.4346	40.357	40.3655
32.58	58.2489	45.8027	43.4268	40.3765	40.3674
32.68	58.2607	45.8125	43.4346	40.3863	40.3655
32.78	58.2782	45.8222	43.4444	40.396	40.3752
32.88	58.2997	45.8261	43.4464	40.4058	40.385
32.98	58.3192	45.8339	43.4542	40.4156	40.3948
33.08	58.3388	45.8437	43.4639	40.4195	40.4124
33.18	58.3489	45.8457	43.4854	40.4273	40.4163
33.28	58.3681	45.8535	43.4874	40.4371	40.4319
33.38	58.3603	45.8437	43.4757	40.4273	40.4143
33.48	58.3759	45.8515	43.4757	40.4351	40.426
33.58	58.3954	45.8613	43.4835	40.4546	40.4241
33.68	58.4247	45.8906	43.5011	40.4644	40.4417
33.78	58.4306	45.8867	43.505	40.4664	40.4456
33.88	58.4462	45.8925	43.5069	40.4644	40.4534
33.98	58.4657	45.9023	43.5147	40.4761	40.4631
34.08	58.4794	45.9218	43.5264	40.4859	40.4729
34.18	58.497	45.9316	43.5245	40.4957	40.4827
34.28	58.5107	45.9355	43.5264	40.5074	40.4866
34.38	58.5165	45.9433	43.5343	40.5152	40.4846
34.48	58.538	45.9433	43.546	40.5249	40.4944
34.58	58.5497	45.9628	43.5538	40.5347	40.4944
34.68	58.579	45.9668	43.5655	40.5582	40.5159
34.78	58.5712	45.955	43.5675	40.5406	40.5061
34.88	58.6005	45.9746	43.587	40.5582	40.5159
34.98	58.62	45.9843	43.6065	40.5777	40.5354
35.08	58.62	45.9921	43.6046	40.566	40.5159
35.18	58.6376	45.9921	43.6065	40.5679	40.5237
35.28	58.6493	46.0039	43.6143	40.5757	40.5334
35.38	58.6689	46.0136	43.6358	40.5777	40.5452
35.48	58.6712	46.0175	43.6186	40.5894	40.5471
35.58	58.6962	46.0234	43.6163	40.5972	40.5549
35.68	58.706	46.0332	43.6339	40.5972	40.5471
35.78	58.7196	46.0429	43.6358	40.5976	40.5549
35.88	58.7372	46.0527	43.6436	40.605	40.5647
35.98	58.7489	46.0527	43.6456	40.6246	40.5745
36.08	58.7665	46.0644	43.6553	40.6343	40.5842
36.18	58.788	46.0742	43.6651	40.6441	40.594
36.28	58.7899	46.0839	43.6768	40.6441	40.6038
36.38	58.7978	46.0839	43.6651	40.648	40.6057
36.48	58.8271	46.0937	43.6749	40.646	40.6155
36.58	58.829	46.1035	43.6768	40.6656	40.6252
36.68	58.8407	46.0957	43.6768	40.6597	40.6272
36.78	58.8505	46.1132	43.6846	40.6656	40.6272
36.88	58.8759	46.121	43.7022	40.6832	40.6428
36.98	58.8622	46.1171	43.6905	40.6695	40.637
37.08	58.872	46.125	43.6964	40.6773	40.635
37.18	58.8974	46.1425	43.7139	40.6949	40.6526
37.28	58.911	46.1464	43.71	40.691	40.6389
37.38	58.9189	46.1449	43.7061	40.6968	40.6467
37.48	58.929	46.1523	43.7159	40.7066	40.6643
37.58	58.9482	46.1621	43.7163	40.7164	40.6663
37.68	58.9677	46.1718	43.7237	40.7183	40.676
37.78	58.9696	46.1816	43.7257	40.7261	40.678
37.88	58.9774	46.1933	43.7354	40.73	40.676
37.98	59.0048	46.2031	43.7432	40.7359	40.6936
38.08	59.0204	46.205	43.7471	40.7398	40.6975
38.18	59.0302	46.2128	43.755	40.73	40.6956
38.28	59.038	46.2226	43.7569	40.7378	40.7053
38.38	59.0321	46.2148	43.7471	40.73	40.6975
38.48	59.0478	46.2128	43.755	40.73	40.6956
38.58	59.0614	46.2226	43.7647	40.7378	40.7073
38.68	59.079	46.2246	43.7667	40.7382	40.7073
38.78	59.0794	46.2328	43.7671	40.7363	40.6999
38.88	59.0888	46.2421	43.7843	40.7437	40.7053
38.98	59.0966	46.2421	43.794	40.7476	40.7053
39.08	59.0829	46.2343	43.7862	40.7378	40.6975
39.18	59.1083	46.2519	43.796	40.7476	40.7073
39.28	59.1181	46.2441	43.794	40.7457	40.6956
39.38	59.1376	46.2519	43.794	40.7457	40.7131
39.48	59.1571	46.2695	43.8116	40.7554	40.7249
39.58	59.1708	46.2734	43.8155	40.7574	40.7268
39.68	59.1786	46.2753	43.8057	40.7574	40.7346
39.78	59.206	46.291	43.8233	40.7632	40.7542
39.88	59.2083	46.2929	43.8175	40.7691	40.7463
39.98	59.2157	46.2929	43.8253	40.7671	40.7561
40.08	59.2274	46.3125	43.835	40.7789	40.7659
40.18	59.2372	46.3046	43.837	40.7769	40.7565
40.28	59.2392	46.3027	43.835	40.7691	40.7542
40.38	59.2567	46.3125	43.8354	40.7769	40.7639
40.48	59.2665	46.3222	43.8428	40.7773	40.7737
40.58	59.2802	46.3242	43.8428	40.7847	40.7737
40.68	59.288	46.3222	43.8468	40.7867	40.7834
40.78	59.2993	46.3433	43.8639	40.8058	40.8026
40.88	59.3192	46.3554	43.8761	40.8179	40.8049
40.98	59.3196	46.3558	43.8686	40.8105	40.8073
41.08	59.329	46.3632	43.8741	40.8062	40.8049
41.18	59.3368	46.373	43.8839	40.816	40.8147
41.28	59.3388	46.373	43.8761	40.8082	40.7971
41.38	59.3583	46.3652	43.8839	40.816	40.8127
41.48	59.3681	46.373	43.8956	40.8082	40.8245
41.58	59.3798	46.3828	43.9151	40.816	40.8264
41.68	59.3876	46.3945	43.9171	40.8179	40.8245
41.78	59.4091	46.4043	43.9249	40.8257	40.8342
41.88	59.4091	46.3925	43.9229	40.8062	40.8225
41.98	59.4267	46.4023	43.9327	40.816	40.8323
42.08	59.4364	46.4121	43.9346	40.8257	40.842
42.18	59.456	46.4043	43.9425	40.8257	40.8538
42.28	59.4599	46.4043	43.9464	40.8199	40.8381
42.38	59.4696	46.4023	43.9542	40.8257	40.844
42.48	59.497	46.4316	43.9757	40.8457	40.8635
42.58	59.5107	46.4261	43.9776	40.8472	40.8674
42.68	59.5282	46.4316	43.9874	40.855	40.8752
42.78	59.5302	46.4433	43.9854	40.855	40.8674
42.88	59.5399	46.4433	43.9952	40.857	40.8752
42.98	59.5497	46.4531	43.9971	40.8667	40.885
43.08	59.5595	46.4628	44.0069	40.8765	40.8948
43.18	59.5692	46.455	44.0167	40.8785	40.9045
43.28	59.5888	46.4707	44.0171	40.8863	40.9065
43.38	59.5868	46.4609	44.0128	40.8667	40.9045
43.48	59.5775	46.4628	44.0225	40.8746	40.9045
43.58	59.5966	46.4609	44.0225	40.8843	40.9065
43.68	59.5985	46.4726	44.0245	40.8765	40.9065
43.78	59.5985	46.4707	44.0245	40.8765	40.9143
43.88	59.6239	46.4882	44.0401	40.8921	40.9319
43.98	59.6278	46.5	44.0538	40.9058	40.9338
44.08	59.6357	46.5	44.046	40.898	40.9436
44.18	59.6357	46.4902	44.0538	40.896	40.9338
44.28	59.6474	46.5019	44.0538	40.896	40.9436
44.38	59.6669	46.5019	44.0557	40.9058	40.9534
44.48	59.6786	46.5214	44.0733	40.9175	40.9631
44.58	59.6962	46.5214	44.0655	40.9253	40.967
44.68	59.6884	46.5234	44.0733	40.9253	40.9651
44.78	59.706	46.5214	44.0831	40.9273	40.9749
44.88	59.7274	46.5312	44.085	40.9351	40.9749
44.98	59.7196	46.541	44.0928	40.9449	40.9846
45.08	59.7372	46.541	44.085	40.9449	40.9846
45.18	59.7392	46.5332	44.0948	40.9546	40.9944
45.28	59.747	46.541	44.0968	40.9546	41.0042
45.38	59.7665	46.5507	44.0948	40.9664	41.0042
45.48	59.7763	46.5507	44.0952	40.9761	40.9963
45.58	59.788	46.5507	44.1026	40.9859	41.0042
45.68	59.7899	46.5605	44.1026	40.9859	41.0042
45.78	59.7978	46.5722	44.1124	40.9878	41.0139
45.88	59.8099	46.5839	44.1261	41.0074	41.0163
45.98	59.8173	46.5937	44.1339	41.0074	41.0139
46.08	59.8192	46.5937	44.1261	41.0171	41.0237
46.18	59.8271	46.6035	44.1339	41.0269	41.0237
46.28	59.8485	46.5957	44.1378	41.0175	41.0354
46.38	59.8583	46.6035	44.128	41.0249	41.0354
46.48	59.8622	46.6054	44.128	41.0289	41.0374
46.58	59.8681	46.6035	44.1358	41.0269	41.0276
46.68	59.8778	46.6132	44.1358	41.0367	41.0354
46.78	59.8798	46.623	44.1456	41.0289	41.0354
46.88	59.8974	46.6328	44.1475	41.0367	41.0452
46.98	59.9091	46.6328	44.1475	41.0464	41.0452
47.08	59.9091	46.625	44.1436	41.0445	41.0432
47.18	59.9169	46.623	44.1456	41.0445	41.0432
47.28	59.9403	46.6445	44.1671	41.066	41.0569
47.38	59.9384	46.6425	44.1553	41.064	41.051
47.48	59.9482	46.6445	44.1557	41.066	41.0452
47.58	59.9599	46.6347	44.1456	41.0562	41.0452
47.68	59.9599	46.6425	44.1534	41.066	41.053
47.78	59.9853	46.6503	44.171	41.0757	41.0706
47.88	59.9798	46.6543	44.1671	41.0679	41.0647
47.98	60.0048	46.6601	44.171	41.0757	41.0823
48.08	59.9989	46.6543	44.1651	41.0757	41.0745
48.18	60.0067	46.6699	44.1807	41.0757	41.0842
48.28	59.9989	46.6621	44.1651	41.0679	41.0667
48.38	60.0067	46.664	44.1729	41.0757	41.0647
48.48	60.0107	46.6543	44.1749	41.0777	41.0745
48.58	60.0165	46.664	44.1651	41.0757	41.0764
48.68	60.0185	46.6738	44.1749	41.0855	41.0745
48.78	60.038	46.6644	44.1846	41.0953	41.0842
48.88	60.0399	46.6718	44.1768	41.0953	41.0842
48.98	60.0399	46.6718	44.1846	41.107	41.094
49.08	60.0478	46.6816	44.1866	41.1089	41.094
49.18	60.0517	46.6835	44.1866	41.0992	41.0959
49.28	60.0575	46.6914	44.1944	41.107	41.1038
49.38	60.0614	46.6835	44.1964	41.1089	41.1116
49.48	60.0692	46.6914	44.1944	41.107	41.1252
49.58	60.0618	46.6933	44.1886	41.1089	41.1174
49.68	60.0673	46.7031	44.1886	41.1074	41.1252
49.78	60.0575	46.6953	44.1768	41.0953	41.1077
49.88	60.0595	46.6933	44.1866	41.105	41.1057
49.98	60.0673	46.7031	44.2061	41.1148	41.1057
50.08	60.0692	46.705	44.1968	41.1265	41.1155
50.18	60.0692	46.705	44.1964	41.1109	41.1174
50.28	60.079	46.7031	44.2042	41.107	41.1155
50.38	60.0888	46.705	44.1964	41.1167	41.1252
50.48	60.081	46.7031	44.1944	41.1089	41.1155
50.58	60.0985	46.7128	44.2042	41.1089	41.1252
50.68	60.0829	46.7089	44.2003	41.1089	41.1096
50.78	60.081	46.6972	44.1964	41.1089	41.1155
50.88	60.0888	46.705	44.2061	41.107	41.1233
50.98	60.0985	46.7148	44.2061	41.1089	41.135
51.08	60.1005	46.7148	44.2159	41.1167	41.135
51.18	60.1024	46.7246	44.2257	41.1167	41.1467
51.28	60.1009	46.725	44.2182	41.1191	41.1374
51.38	60.0989	46.7148	44.2139	41.1089	41.1448
51.48	60.1064	46.7226	44.2237	41.1167	41.1545
51.58	60.1064	46.7128	44.2061	41.107	41.137
51.68	60.1083	46.7324	44.2237	41.1187	41.1448
51.78	60.1083	46.7168	44.2257	41.1089	41.1467
51.88	60.1161	46.7128	44.2237	41.1167	41.1448
51.98	60.1259	46.7226	44.2257	41.1265	41.1624
52.08	60.12	46.7226	44.2139	41.1171	41.1545
52.18	60.12	46.7148	44.2178	41.107	41.1467
52.28	60.12	46.7152	44.2081	41.1148	41.1545
52.38	60.1376	46.7128	44.2159	41.1148	41.1545
52.48	60.1396	46.7148	44.2257	41.1246	41.1643
52.58	60.1474	46.7226	44.2354	41.1265	41.1565
52.68	60.1571	46.7226	44.2354	41.1246	41.1624
52.78	60.1532	46.7246	44.2296	41.1285	41.1584
52.88	60.1396	46.7226	44.2257	41.1167	41.1448
52.98	60.1415	46.7148	44.2261	41.1265	41.1545
53.08	60.1493	46.7226	44.2237	41.1285	41.1545
53.18	60.1493	46.7226	44.2452	41.1265	41.1663
53.28	60.1513	46.7324	44.2374	41.1363	41.1663
53.38	60.1513	46.7343	44.2374	41.1285	41.1584
53.48	60.1669	46.7441	44.253	41.1441	41.1741
53.58	60.1614	46.7363	44.2393	41.1382	41.1682
53.68	60.1669	46.7343	44.2452	41.146	41.1663
53.78	60.1767	46.7441	44.2471	41.146	41.176
53.88	60.1903	46.7636	44.2647	41.1558	41.1858
53.98	60.1982	46.7636	44.2569	41.1656	41.178
54.08	60.2177	46.7734	44.2569	41.1578	41.1858
54.18	60.2196	46.7832	44.255	41.1656	41.1858
54.28	60.2196	46.7753	44.2491	41.1695	41.178
54.38	60.2353	46.791	44.2647	41.1773	41.1838
54.48	60.2314	46.7871	44.2589	41.1695	41.1877
54.58	60.2392	46.7832	44.2589	41.1773	41.1858
54.68	60.2489	46.7929	44.2667	41.1871	41.1858
54.78	60.2587	46.7929	44.2671	41.1871	41.1858
54.88	60.2607	46.8046	44.2745	41.189	41.1956
54.98	60.2685	46.8046	44.2745	41.1968	41.1956
55.08	60.2782	46.7968	44.2745	41.1968	41.1956
55.18	60.2782	46.8046	44.2764	41.2066	41.1956
55.28	60.2802	46.8144	44.2843	41.1988	41.2053
55.38	60.2802	46.8066	44.2862	41.1988	41.1975
55.48	60.2978	46.8125	44.2921	41.2164	41.1956
55.58	60.2841	46.8164	44.2882	41.2027	41.1975
55.68	60.2899	46.8066	44.2843	41.2085	41.1956
55.78	60.2919	46.8144	44.2882	41.2183	41.2073
55.88	60.2997	46.8144	44.296	41.2105	41.2073
55.98	60.3095	46.8164	44.296	41.2085	41.2073
56.08	60.3114	46.8144	44.3057	41.2085	41.217
56.18	60.3192	46.8242	44.2979	41.2183	41.217
56.28	60.3099	46.8339	44.3057	41.2089	41.2268
56.38	60.3271	46.8418	44.3155	41.2164	41.219
56.48	60.3271	46.8535	44.3077	41.2164	41.2249
56.58	60.329	46.8359	44.3057	41.1988	41.219
56.68	60.331	46.8418	44.3077	41.2066	41.217
56.78	60.329	46.8476	44.3057	41.2164	41.2249
56.88	60.3388	46.8457	44.3155	41.2183	41.2288
56.98	60.3485	46.8632	44.3233	41.2242	41.2444
57.08	60.3388	46.8554	44.3077	41.2261	41.2366
57.18	60.3485	46.8652	44.3175	41.2183	41.2463
57.28	60.3583	46.8652	44.3175	41.2281	41.2463
57.38	60.3505	46.8652	44.3272	41.23	41.2463
57.48	60.3681	46.8847	44.337	41.2378	41.2659
57.58	60.3759	46.8828	44.3272	41.2378	41.2756
57.68	60.3817	46.8769	44.3194	41.2398	41.2698
57.78	60.3817	46.875	44.3272	41.2378	41.2678
57.88	60.3681	46.873	44.3155	41.2261	41.2561
57.98	60.37	46.8828	44.3061	41.2281	41.2561
58.08	60.3778	46.8828	44.3136	41.2359	41.2659
58.18	60.3778	46.8828	44.3136	41.2359	41.2659
58.28	60.3876	46.8925	44.3057	41.2457	41.2659
58.38	60.3876	46.8925	44.3136	41.2457	41.2659
58.48	60.4013	46.9043	44.335	41.2574	41.2874
58.58	60.3993	46.914	44.3272	41.2671	41.2874
58.68	60.4091	46.9046	44.3253	41.2593	41.2874
58.78	60.4091	46.9023	44.3253	41.2574	41.2874
58.88	60.4091	46.914	44.335	41.2574	41.2971
58.98	60.4286	46.9238	44.3448	41.2695	41.3147
59.08	60.4286	46.9238	44.3448	41.2671	41.3167
59.18	60.4403	46.9238	44.3546	41.2769	41.3264
59.28	60.4403	46.9238	44.3468	41.2769	41.3264
59.38	60.4306	46.914	44.335	41.2671	41.3264
59.48	60.4423	46.916	44.337	41.2691	41.3284
59.58	60.4482	46.9218	44.3546	41.2847	41.3342
59.68	60.4521	46.9082	44.3487	41.2789	41.3362
59.78	60.4501	46.9218	44.3468	41.2769	41.3459
59.88	60.4696	46.9335	44.3565	41.2867	41.3479
59.98	60.4696	46.9257	44.3663	41.2867	41.3538
60.08	60.4794	46.9335	44.3663	41.2867	41.3655
60.18	60.4716	46.916	44.3585	41.2886	41.3577
60.28	60.4794	46.914	44.3565	41.2867	41.3557
60.38	60.4794	46.914	44.3663	41.2867	41.3557
60.48	60.4892	46.9238	44.3761	41.3058	41.3655
60.58	60.4892	46.9238	44.3761	41.2984	41.3655
60.68	60.4892	46.9238	44.3761	41.2984	41.3655
60.78	60.5087	46.9335	44.3858	41.3082	41.3831
60.88	60.5087	46.9414	44.378	41.3082	41.385
60.98	60.5087	46.9433	44.3858	41.3257	41.385
61.08	60.5185	46.9433	44.3858	41.3277	41.3967
61.18	60.5185	46.9433	44.3858	41.3277	41.3967
61.28	60.5185	46.9433	44.3956	41.3355	41.4045
61.38	60.5302	46.9433	44.3956	41.3374	41.4163
61.48	60.5321	46.9355	44.3897	41.3296	41.4084
61.58	60.538	46.9414	44.3936	41.3531	41.4143
61.68	60.5399	46.9433	44.4053	41.357	41.4163
61.78	60.5321	46.9449	44.4073	41.357	41.4182
61.88	60.538	46.9531	44.4132	41.3648	41.4241
61.98	60.5321	46.9375	44.4073	41.3687	41.4182
62.08	60.5399	46.9453	44.4268	41.3843	41.426
62.18	60.5575	46.9531	44.4268	41.396	41.426
62.28	60.5595	46.955	44.4268	41.396	41.4338
62.38	60.5595	46.955	44.4268	41.396	41.428
62.48	60.5771	46.955	44.4366	41.4039	41.4436
62.58	60.579	46.9628	44.4366	41.4058	41.4456
62.68	60.579	46.9648	44.4464	41.4058	41.4456
62.78	60.5888	46.9746	44.4659	41.4156	41.4553
62.88	60.5794	46.975	44.4487	41.4257	41.446
62.98	60.5868	46.9726	44.4444	41.4253	41.4534
63.08	60.5946	46.9726	44.4542	41.4347	41.4612
63.18	60.5966	46.9804	44.4542	41.4371	41.4631
63.28	60.5966	46.9824	44.4639	41.4468	41.4631
63.38	60.6064	46.9824	44.4561	41.4468	41.4729
63.48	60.6064	46.9824	44.4639	41.4468	41.4729
63.58	60.6083	46.9843	44.4561	41.439	41.4651
63.68	60.6064	46.9726	44.4639	41.4371	41.4729
63.78	60.6064	46.9824	44.4757	41.4468	41.4827
63.88	60.6259	46.9921	44.4854	41.4472	41.4924
63.98	60.6161	46.9824	44.4854	41.4542	41.4827
64.08	60.6376	46.9921	44.4956	41.4761	41.5042
64.18	60.6376	46.9921	44.4932	41.4761	41.5042
64.28	60.6454	46.9921	44.4932	41.4765	41.5139
64.38	60.6474	46.9824	44.4932	41.4742	41.5042
64.48	60.6474	46.9824	44.4932	41.4835	41.5139
64.58	60.6571	47	44.503	41.4859	41.5139
64.68	60.6669	47.0019	44.5128	41.4863	41.5139
64.78	60.6689	47.0214	44.5225	41.5035	41.5334
64.88	60.6669	47.0117	44.5323	41.5054	41.5237
64.98	60.6669	47.0214	44.5323	41.5054	41.5334
65.08	60.6689	47.0058	44.5284	41.5074	41.5256
65.18	60.6747	47.0273	44.5323	41.5132	41.5491
65.28	60.6689	47.0234	44.5362	41.5171	41.5452
65.38	60.6767	47.0332	44.544	41.5249	41.553
65.48	60.6767	47.0332	44.5538	41.5249	41.5627
65.58	60.6767	47.0429	44.5557	41.5347	41.5627
65.68	60.6864	47.0429	44.5714	41.5367	41.5745
65.78	60.6982	47.0429	44.5753	41.5445	41.5842
65.88	60.7001	47.0527	44.5831	41.5464	41.5842
65.98	60.6903	47.0449	44.5753	41.5484	41.5862
66.08	60.6982	47.0527	44.5831	41.5562	41.5842
66.18	60.7079	47.0527	44.587	41.566	41.594
66.28	60.6982	47.0527	44.5753	41.5562	41.594
66.38	60.7079	47.0449	44.585	41.5582	41.6038
66.48	60.7177	47.0527	44.587	41.566	41.6135
66.58	60.7099	47.0625	44.5948	41.5757	41.6057
66.68	60.7177	47.0722	44.6046	41.5874	41.6135
66.78	60.7274	47.0722	44.6065	41.5855	41.6233
66.88	60.7372	47.0742	44.6046	41.5972	41.6233
66.98	60.7411	47.0839	44.6143	41.5992	41.635
67.08	60.7489	47.0937	44.6241	41.607	41.6448
67.18	60.7587	47.1035	44.628	41.607	41.6545
67.28	60.7685	47.1054	44.6358	41.6089	41.6565
67.38	60.7607	47.1035	44.6358	41.6089	41.6545
67.48	60.7685	47.1035	44.6456	41.607	41.6643
67.58	60.7782	47.1054	44.6651	41.6167	41.6741
67.68	60.788	47.1132	44.6651	41.6265	41.6838
67.78	60.7997	47.123	44.6768	41.6269	41.6956
67.88	60.7997	47.1156	44.6675	41.6265	41.6956
67.98	60.8099	47.123	44.6749	41.6363	41.6975
68.08	60.8173	47.123	44.6846	41.646	41.7053
68.18	60.8173	47.1308	44.6944	41.646	41.7131
68.28	60.829	47.1347	44.7042	41.6558	41.7249
68.38	60.8388	47.1328	44.7061	41.6656	41.7268
68.48	60.8329	47.1347	44.7159	41.6675	41.7268
68.58	60.829	47.1347	44.7257	41.6675	41.7366
68.68	60.831	47.1328	44.7178	41.6675	41.7288
68.78	60.8388	47.125	44.7257	41.6695	41.7268
68.88	60.8485	47.1328	44.7276	41.6871	41.7366
68.98	60.8603	47.1445	44.7354	41.689	41.7463
69.08	60.8564	47.1347	44.7432	41.6851	41.7346
69.18	60.8603	47.1328	44.7647	41.6949	41.7366
69.28	60.8505	47.1171	44.7491	41.6792	41.7268
69.38	60.8583	47.123	44.755	41.6968	41.7346
69.48	60.8603	47.1328	44.7569	41.7066	41.7444
69.58	60.8759	47.1425	44.7725	41.7242	41.762
69.68	60.8974	47.1523	44.7843	41.7281	41.7678
69.78	60.888	47.1523	44.7843	41.7457	41.7854
69.88	60.8857	47.1347	44.7764	41.7457	41.7854
69.98	60.8896	47.1425	44.7764	41.7476	41.7952
70.08	60.8974	47.1523	44.7862	41.748	41.8049
70.18	60.9071	47.1523	44.796	41.7554	41.8069
70.28	60.9169	47.1543	44.796	41.7652	41.8049
70.38	60.9091	47.164	44.8057	41.7749	41.8167
70.48	60.9169	47.164	44.8061	41.7847	41.8264
70.58	60.9169	47.1546	44.8136	41.7769	41.8264
70.68	60.9169	47.1699	44.8233	41.8042	41.8346
70.78	60.9384	47.1816	44.8331	41.8082	41.844
70.88	60.9208	47.1816	44.8272	41.8062	41.844
70.98	60.9208	47.1835	44.8272	41.8082	41.8381
71.08	60.9208	47.1835	44.8272	41.8082	41.8362
71.18	60.911	47.1835	44.8253	41.816	41.8362
71.28	60.9169	47.1914	44.8428	41.8238	41.8538
71.38	60.9306	47.1953	44.8546	41.8355	41.8557
71.48	60.9306	47.2031	44.8565	41.8394	41.8733
71.58	60.9364	47.2109	44.8526	41.8453	41.8831
71.68	60.9384	47.2148	44.8565	41.8667	41.887
71.78	60.9384	47.2128	44.8565	41.8589	41.885
71.88	60.929	47.2128	44.8565	41.8667	41.885
71.98	60.9384	47.2226	44.8585	41.8765	41.8948
72.08	60.956	47.2226	44.8741	41.8863	41.9124
72.18	60.9501	47.2324	44.8761	41.896	41.9163
72.28	60.9501	47.2363	44.878	41.8921	41.9065
72.38	60.9501	47.2343	44.878	41.898	41.9084
72.48	60.9482	47.2363	44.8761	41.8999	41.9163
72.58	60.9579	47.2343	44.8858	41.9078	41.926
72.68	60.9677	47.2441	44.8862	41.9082	41.9358
72.78	60.9579	47.2421	44.8819	41.9039	41.9338
72.88	60.956	47.2421	44.8936	41.9136	41.9358
72.98	60.9735	47.2597	44.9014	41.9312	41.9514
73.08	60.9794	47.246	44.8956	41.9292	41.9456
73.18	60.9774	47.2519	44.8956	41.9351	41.9612
73.28	60.9696	47.2519	44.8936	41.9253	41.9456
73.38	60.9774	47.2519	44.8936	41.9351	41.9553
73.48	60.9774	47.2617	44.8936	41.9449	41.9651
73.58	60.9872	47.2539	44.8956	41.9468	41.9749
73.68	60.9872	47.2617	44.9034	41.9449	41.9846
73.78	60.997	47.2617	44.9132	41.9371	41.9944
73.88	61.0067	47.2734	44.9229	41.9449	42.0042
73.98	61.0165	47.2832	44.9229	41.9449	42.0061
74.08	61.0165	47.2832	44.9327	41.9546	42.0139
74.18	61.0263	47.2929	44.9327	41.9566	42.0139
74.28	61.038	47.2929	44.9425	41.9546	42.0256
74.38	61.038	47.3027	44.9464	41.9664	42.0178
74.48	61.038	47.3027	44.9542	41.9585	42.0256
74.58	61.0478	47.3125	44.9639	41.9664	42.0256
74.68	61.0478	47.3027	44.9464	41.9566	42.0256
74.78	61.0673	47.3222	44.9639	41.9683	42.0354
74.88	61.0497	47.3125	44.9542	41.9664	42.0354
74.98	61.0673	47.3222	44.9737	41.9761	42.0358
75.08	61.0771	47.3222	44.9737	41.9859	42.0432
75.18	61.0771	47.332	44.9835	41.9781	42.053
75.28	61.0771	47.332	44.9757	41.9761	42.0432
75.38	61.0868	47.332	44.9835	41.9859	42.0452
75.48	61.079	47.3437	44.9835	41.9765	42.053
75.58	61.0868	47.3437	44.9952	41.9839	42.053
75.68	61.0868	47.3535	44.9952	41.9839	42.0627
75.78	61.0985	47.3457	45.005	41.9937	42.0667
75.88	61.1083	47.3437	45.0069	42.0054	42.0647
75.98	61.1005	47.3535	45.005	42.0074	42.0745
76.08	61.1083	47.3632	45.0147	42.0054	42.0745
76.18	61.1083	47.3632	45.0245	42.0074	42.0842
76.28	61.1181	47.373	45.0245	42.0152	42.0842
76.38	61.1278	47.373	45.0343	42.0249	42.0764
76.48	61.1278	47.373	45.044	42.0249	42.0842
76.58	61.1298	47.3652	45.0362	42.0191	42.0862
76.68	61.1185	47.373	45.0362	42.0152	42.0842
76.78	61.1259	47.3636	45.046	42.0171	42.094
76.88	61.145	47.3804	45.046	42.0249	42.1038
76.98	61.1497	47.3828	45.0557	42.0367	42.1038
77.08	61.1567	47.3734	45.0464	42.0289	42.1038
77.18	61.1689	47.3902	45.044	42.0367	42.1135
77.28	61.1689	47.3925	45.0538	42.0367	42.1057
77.38	61.1614	47.3847	45.0557	42.0386	42.1077
77.48	61.1669	47.3945	45.0636	42.0289	42.1155
77.58	61.1767	47.3949	45.0655	42.0464	42.1174
77.68	61.1689	47.375	45.0557	42.0289	42.1077
77.78	61.1767	47.3828	45.0636	42.0289	42.1057
77.88	61.1689	47.3828	45.0557	42.0367	42.1057
77.98	61.1767	47.3925	45.0636	42.0367	42.1155
78.08	61.1767	47.3925	45.0733	42.0371	42.1155
78.18	61.1864	47.3925	45.0655	42.0445	42.1155
78.28	61.1982	47.4023	45.0753	42.0562	42.1252
78.38	61.1982	47.4023	45.085	42.0484	42.1252
78.48	61.2001	47.4023	45.0948	42.0562	42.135
78.58	61.2079	47.4121	45.1046	42.0562	42.135
78.68	61.2079	47.4121	45.1143	42.066	42.137
78.78	61.2079	47.414	45.1163	42.0757	42.1448
78.88	61.2099	47.4121	45.1143	42.0777	42.1448
78.98	61.2177	47.4296	45.1241	42.0757	42.1448
79.08	61.2196	47.4238	45.1163	42.0855	42.1565
79.18	61.2177	47.4218	45.1241	42.0874	42.1487
79.28	61.2079	47.4218	45.1261	42.0855	42.1467
79.38	61.2177	47.4218	45.1261	42.0874	42.1467
79.48	61.2196	47.4218	45.1261	42.0855	42.1471
79.58	61.2177	47.4316	45.1358	42.0972	42.1448
79.68	61.2118	47.4238	45.1202	42.0816	42.137
79.78	61.2196	47.4218	45.1261	42.0874	42.135
79.88	61.2118	47.4043	45.1163	42.0777	42.135
79.98	61.2099	47.414	45.1182	42.0796	42.135
80.08	61.22	47.4238	45.1261	42.0972	42.1545
80.18	61.2177	47.4238	45.1358	42.0972	42.1643
80.28	61.2196	47.4238	45.1378	42.0992	42.1643
80.38	61.2274	47.4335	45.1358	42.0972	42.1741
80.48	61.2274	47.4335	45.1456	42.0992	42.1741
80.58	61.2216	47.4355	45.1475	42.0992	42.176
80.68	61.2255	47.4335	45.1534	42.1148	42.1819
80.78	61.2274	47.4433	45.1671	42.1167	42.1838
80.88	61.2216	47.4355	45.1499	42.1207	42.178
80.98	61.2274	47.4433	45.1553	42.1187	42.1741
81.08	61.2392	47.4355	45.1553	42.1191	42.1741
81.18	61.2392	47.4433	45.1651	42.1167	42.1858
81.28	61.2411	47.4433	45.1749	42.1265	42.1858
81.38	61.2314	47.4355	45.169	42.1109	42.1877
81.48	61.2392	47.4433	45.1651	42.1167	42.1858
81.58	61.2489	47.4433	45.1749	42.1167	42.1956
81.68	61.2411	47.4433	45.1846	42.1265	42.1877
81.78	61.2489	47.4531	45.1768	42.1187	42.1858
81.88	61.2489	47.4531	45.1846	42.1265	42.1956
81.98	61.2587	47.457	45.1846	42.1265	42.1956
82.08	61.2607	47.455	45.1846	42.1285	42.2053
82.18	61.2489	47.455	45.1768	42.1265	42.1956
82.28	61.2587	47.455	45.1749	42.1265	42.1975
82.38	61.2509	47.455	45.1749	42.1382	42.1956
82.48	61.2607	47.4648	45.1866	42.1382	42.2053
82.58	61.2607	47.4648	45.1788	42.1402	42.2053
82.68	61.2704	47.4746	45.1866	42.148	42.1975
82.78	61.2704	47.4668	45.1886	42.1578	42.2053
82.88	61.2724	47.4726	45.1866	42.1578	42.2053
82.98	61.2704	47.4765	45.1964	42.1578	42.2053
83.08	61.2708	47.4652	45.187	42.1582	42.2077
83.18	61.2685	47.4722	45.2038	42.1574	42.2069
83.28	61.2689	47.475	45.1889	42.1582	42.2077
83.38	61.2763	47.4726	45.1944	42.1558	42.2053
83.48	61.2763	47.4726	45.1944	42.1558	42.2053
83.58	61.2782	47.4648	45.1944	42.1578	42.2151
83.68	61.2763	47.4804	45.2042	42.1558	42.2151
83.78	61.286	47.4746	45.2042	42.1656	42.2151
83.88	61.2958	47.4824	45.1964	42.1753	42.2249
83.98	61.2978	47.4921	45.2139	42.1851	42.2268
84.08	61.286	47.5019	45.2042	42.1871	42.2151
84.18	61.2782	47.5058	45.2042	42.1968	42.2249
84.28	61.288	47.5136	45.2159	42.1968	42.2346
84.38	61.2978	47.5136	45.2159	42.2066	42.2346
84.48	61.2997	47.5234	45.2159	42.1988	42.2346
84.58	61.2899	47.5062	45.1987	42.1988	42.2366
84.68	61.288	47.5117	45.2042	42.1968	42.2346
84.78	61.2997	47.5214	45.2237	42.2164	42.2366
84.88	61.3075	47.5312	45.2237	42.207	42.2444
84.98	61.3075	47.5214	45.2139	42.2046	42.2346
85.08	61.3095	47.5253	45.2257	42.2066	42.2483
85.18	61.3173	47.5312	45.2237	42.2144	42.2463
85.28	61.3173	47.5312	45.2335	42.2144	42.2463
85.38	61.3095	47.5312	45.2257	42.2242	42.2561
85.48	61.3271	47.5507	45.2432	42.2339	42.2659
85.58	61.3349	47.5429	45.2432	42.2378	42.2659
85.68	61.331	47.5312	45.2354	42.2183	42.2502
85.78	61.331	47.5449	45.2432	42.2261	42.2561
85.88	61.3388	47.5429	45.2354	42.2359	42.2561
85.98	61.3388	47.5527	45.2335	42.2378	42.2659
86.08	61.3485	47.5625	45.2432	42.2359	42.2659
86.18	61.3485	47.5546	45.2432	42.2457	42.2756
86.28	61.3505	47.5546	45.2354	42.2378	42.2678
86.38	61.3583	47.5449	45.253	42.2359	42.2659
86.48	61.3583	47.5429	45.2471	42.2281	42.2756
86.58	61.3583	47.5527	45.2452	42.2359	42.2756
86.68	61.3681	47.5527	45.255	42.2457	42.276
86.78	61.37	47.5722	45.2569	42.2554	42.2834
86.88	61.3778	47.5644	45.255	42.2554	42.2932
86.98	61.3876	47.5722	45.2647	42.2476	42.2932
87.08	61.3876	47.5722	45.2647	42.2554	42.2932
87.18	61.39	47.5722	45.2647	42.2554	42.2932
87.28	61.3876	47.582	45.2745	42.2652	42.303
87.38	61.3974	47.582	45.2745	42.2652	42.2952
87.48	61.3817	47.5742	45.2667	42.2574	42.2932
87.58	61.3954	47.5918	45.2745	42.2749	42.3127
87.68	61.3974	47.5859	45.2745	42.2769	42.3147
87.78	61.4091	47.5859	45.2764	42.2886	42.3264
87.88	61.3993	47.5839	45.2843	42.2789	42.3245
87.98	61.4071	47.5937	45.2843	42.2769	42.3342
88.08	61.3993	47.5937	45.2843	42.2867	42.3342
88.18	61.4071	47.5937	45.2862	42.2789	42.3264
88.28	61.4091	47.5859	45.2764	42.2691	42.3342
88.38	61.4169	47.5859	45.2843	42.2671	42.3264
88.48	61.4091	47.5839	45.2843	42.2769	42.342
88.58	61.4169	47.5918	45.294	42.2769	42.344
88.68	61.4286	47.5859	45.294	42.2789	42.3538
88.78	61.4286	47.5839	45.294	42.2769	42.3538
88.88	61.4208	47.5859	45.2901	42.2789	42.3557
88.98	61.4286	47.5839	45.2862	42.2675	42.3635
89.08	61.4208	47.5839	45.2862	42.2652	42.3635
89.18	61.4189	47.5937	45.2862	42.2749	42.3635
89.28	61.4189	47.5937	45.296	42.2749	42.3557
89.38	61.4189	47.5843	45.2862	42.2749	42.3557
89.48	61.4189	47.582	45.296	42.2749	42.3557
89.58	61.4286	47.5918	45.2882	42.2847	42.3557
89.68	61.4286	47.5918	45.2862	42.2847	42.3557
89.78	61.4384	47.5918	45.296	42.2847	42.3557
89.88	61.4384	47.5918	45.296	42.2847	42.3655
89.98	61.4482	47.5918	45.3057	42.2964	42.3752
90.08	61.4482	47.6015	45.3057	42.2964	42.3752
90.18	61.4482	47.6015	45.3057	42.2984	42.3752
90.28	61.4388	47.5921	45.3061	42.2968	42.3659
90.38	61.4462	47.5898	45.3038	42.2945	42.3733
90.48	61.4462	47.5898	45.3038	42.3042	42.3733
90.58	61.4462	47.6015	45.3038	42.3042	42.3733
90.68	61.456	47.6015	45.3136	42.2964	42.3655
90.78	61.456	47.6015	45.3136	42.3042	42.3733
90.88	61.456	47.6113	45.3139	42.3042	42.3733
90.98	61.4677	47.6113	45.3116	42.314	42.3733
91.08	61.4599	47.621	45.321	42.314	42.3811
91.18	61.4579	47.621	45.3139	42.3238	42.3752
91.28	61.4579	47.621	45.3233	42.316	42.3831
91.38	61.4677	47.621	45.3233	42.3316	42.3831
91.48	61.4677	47.6308	45.3331	42.3257	42.3831
91.58	61.4774	47.6308	45.3331	42.3238	42.3928
91.68	61.4774	47.6308	45.3331	42.3238	42.3928
91.78	61.4794	47.6406	45.3331	42.3355	42.3928
91.88	61.4677	47.6308	45.3253	42.3257	42.3831
91.98	61.4774	47.6406	45.3409	42.3355	42.4026
92.08	61.4872	47.6406	45.3448	42.3453	42.4026
92.18	61.4681	47.6406	45.3331	42.3453	42.3928
92.28	61.4755	47.6406	45.3331	42.3453	42.3928
92.38	61.4599	47.6328	45.3272	42.3277	42.3772
92.48	61.4657	47.6406	45.3233	42.3277	42.385
92.58	61.4657	47.6406	45.3331	42.3257	42.385
92.68	61.4579	47.6499	45.3331	42.3257	42.385
92.78	61.4657	47.6523	45.3331	42.3355	42.385
92.88	61.4579	47.6351	45.335	42.3277	42.3772
92.98	61.4462	47.6308	45.3233	42.316	42.3752
93.08	61.4579	47.6308	45.3331	42.3257	42.3831
93.18	61.4579	47.6308	45.3331	42.3257	42.385
93.28	61.4677	47.6406	45.3253	42.3257	42.385
93.38	61.4677	47.6406	45.335	42.3277	42.385
93.48	61.4677	47.6406	45.3272	42.3257	42.387
93.58	61.4774	47.6406	45.3253	42.3257	42.385
93.68	61.4774	47.6523	45.3428	42.3257	42.385
93.78	61.4872	47.6445	45.3448	42.3355	42.385
93.88	61.4794	47.6445	45.3389	42.3199	42.3772
93.98	61.4696	47.6425	45.335	42.3257	42.385
94.08	61.4774	47.6425	45.335	42.3257	42.3772
94.18	61.4696	47.6523	45.335	42.3374	42.3752
94.28	61.4774	47.6621	45.3448	42.3374	42.3752
94.38	61.4872	47.6621	45.3448	42.3374	42.3752
94.48	61.4872	47.6621	45.3448	42.3472	42.385
94.58	61.4814	47.6543	45.3468	42.3394	42.3772
94.68	61.4774	47.6621	45.3448	42.3374	42.3752
94.78	61.4794	47.6621	45.3448	42.3374	42.3752
94.88	61.4892	47.6621	45.3546	42.3472	42.385
94.98	61.4814	47.664	45.3389	42.3394	42.3772
95.08	61.4892	47.6543	45.335	42.3472	42.3674
95.18	61.4814	47.6523	45.3448	42.3472	42.3655
95.28	61.4892	47.6621	45.3448	42.357	42.3752
95.38	61.4892	47.6621	45.3546	42.3492	42.3752
95.48	61.4911	47.6621	45.3546	42.3472	42.3752
95.58	61.4911	47.6738	45.3565	42.3492	42.387
95.68	61.4892	47.6543	45.3468	42.3472	42.3752
95.78	61.4989	47.664	45.3448	42.3394	42.3674
95.88	61.4896	47.664	45.3448	42.3374	42.3752
95.98	61.5067	47.6738	45.3663	42.3472	42.385
96.08	61.5087	47.6738	45.3663	42.3472	42.385
96.18	61.5185	47.6738	45.3585	42.3472	42.385
96.28	61.5185	47.6738	45.3663	42.357	42.3967
96.38	61.5126	47.6757	45.3585	42.3398	42.3889
96.48	61.5087	47.666	45.3663	42.3355	42.387
96.58	61.5087	47.664	45.3663	42.3453	42.3967
96.68	61.5185	47.6738	45.3585	42.3453	42.3967
96.78	61.5185	47.6816	45.3643	42.3531	42.4143
96.88	61.5204	47.6757	45.3682	42.3472	42.4084
96.98	61.5009	47.6738	45.3565	42.3453	42.4065
97.08	61.4989	47.6738	45.3663	42.3453	42.4065
97.18	61.4989	47.6738	45.3663	42.3453	42.4065
97.28	61.5009	47.6738	45.3761	42.3453	42.4163
97.38	61.5009	47.6738	45.3761	42.357	42.4163
97.48	61.4989	47.6835	45.3858	42.357	42.4163
97.58	61.4989	47.6738	45.3858	42.357	42.426
97.68	61.5009	47.6835	45.3764	42.3667	42.426
97.78	61.5009	47.6757	45.3761	42.3589	42.426
97.88	61.4989	47.6738	45.3741	42.357	42.4182
97.98	61.5107	47.6738	45.3741	42.3492	42.4163
98.08	61.5013	47.6738	45.3858	42.357	42.4241
98.18	61.4989	47.6738	45.378	42.357	42.4358
98.28	61.5087	47.6835	45.3761	42.3667	42.4358
98.38	61.5087	47.6835	45.3858	42.3589	42.4358
98.48	61.5185	47.6835	45.3858	42.3667	42.4358
98.58	61.5185	47.6933	45.3858	42.3667	42.4456
98.68	61.5282	47.6933	45.3956	42.3667	42.4456
98.78	61.5282	47.6933	45.3956	42.3765	42.4456
98.88	61.5204	47.6933	45.3975	42.3765	42.4573
98.98	61.5282	47.7031	45.3956	42.3863	42.4573
99.08	61.5189	47.6937	45.3862	42.3867	42.4479
99.18	61.5263	47.6914	45.3839	42.3843	42.4456
99.28	61.5263	47.6914	45.3936	42.3843	42.4553
99.38	61.5263	47.6914	45.3936	42.396	42.4553
99.48	61.536	47.7031	45.4034	42.396	42.4534
99.58	61.5282	47.7031	45.3956	42.4058	42.4651
99.68	61.536	47.7031	45.3936	42.4058	42.4651
99.78	61.536	47.7031	45.4034	42.398	42.4651
99.88	61.5263	47.7031	45.4034	42.4039	42.4553
99.98	61.536	47.7128	45.4053	42.4156	42.4651
100.08	61.5552	47.7222	45.4245	42.4249	42.4842
100.18	61.5575	47.7246	45.4268	42.4292	42.4866
100.28	61.5575	47.7343	45.4268	42.4273	42.4944
100.38	61.5692	47.7265	45.4366	42.4273	42.4983
100.48	61.5595	47.7148	45.419	42.4273	42.4944
100.58	61.5517	47.7148	45.4171	42.4195	42.4963
100.68	61.5595	47.7148	45.4171	42.4273	42.5061
100.78	61.5673	47.7246	45.4268	42.4273	42.5139
100.88	61.5712	47.7246	45.4366	42.4273	42.5159
100.98	61.5692	47.7246	45.4288	42.4292	42.5256
101.08	61.5692	47.7343	45.4268	42.4273	42.5256
101.18	61.5868	47.7421	45.4444	42.4449	42.5334
101.28	61.5888	47.7441	45.4464	42.4468	42.5432
101.38	61.5712	47.7343	45.4366	42.4371	42.5354
101.48	61.5614	47.7265	45.4386	42.4332	42.5276
101.58	61.5692	47.7343	45.4288	42.4292	42.5256
101.68	61.5692	47.7343	45.4366	42.4292	42.5432
101.78	61.5692	47.7343	45.4366	42.439	42.5452
101.88	61.5692	47.7343	45.4464	42.441	42.5374
101.98	61.579	47.7441	45.437	42.439	42.5452
102.08	61.5888	47.7441	45.4444	42.439	42.5647
102.18	61.579	47.7343	45.4346	42.439	42.5569
102.28	61.581	47.7441	45.4346	42.439	42.5569
102.38	61.579	47.7441	45.4386	42.4394	42.5569
102.48	61.579	47.7441	45.4366	42.4371	42.5569
102.58	61.5907	47.7363	45.4464	42.4468	42.5569
102.68	61.5907	47.7343	45.4464	42.439	42.5667
102.78	61.5814	47.725	45.437	42.4277	42.5573
102.88	61.5888	47.7324	45.4366	42.4351	42.5643
102.98	61.5888	47.7246	45.4346	42.4273	42.5764
103.08	61.5888	47.7226	45.4444	42.4351	42.5764
103.18	61.5888	47.7226	45.4444	42.4351	42.5764
103.28	61.5985	47.7343	45.4542	42.4351	42.5862
103.38	61.5985	47.7343	45.4464	42.4449	42.5862
103.48	61.5985	47.7441	45.4444	42.4449	42.5959
103.58	61.6083	47.7441	45.4542	42.4371	42.5959
103.68	61.6005	47.746	45.4639	42.4546	42.6057
103.78	61.5985	47.7441	45.4639	42.4566	42.6057
103.88	61.6083	47.7441	45.4561	42.4585	42.6057
103.98	61.6083	47.7539	45.4639	42.4566	42.6155
104.08	61.6083	47.7539	45.4639	42.4566	42.6155
104.18	61.6083	47.7636	45.4639	42.4664	42.6061
104.28	61.6005	47.7636	45.4639	42.4664	42.6038
104.38	61.6181	47.764	45.4854	42.4761	42.6233
104.48	61.6181	47.7714	45.4854	42.4859	42.6327
104.58	61.6181	47.7714	45.4854	42.4859	42.635
104.68	61.6278	47.7714	45.4854	42.4859	42.6448
104.78	61.62	47.7734	45.4874	42.4878	42.6272
104.88	61.6185	47.7714	45.4854	42.4859	42.635
104.98	61.6161	47.7812	45.4854	42.4878	42.6428
105.08	61.6161	47.7734	45.4952	42.4859	42.6565
105.18	61.6357	47.7793	45.503	42.4937	42.6643
105.28	61.6298	47.7734	45.4971	42.4878	42.6584
105.38	61.6278	47.7832	45.505	42.4957	42.6741
105.48	61.6376	47.7753	45.505	42.4957	42.676
105.58	61.6298	47.7734	45.505	42.4957	42.6858
105.68	61.6278	47.7734	45.5147	42.4957	42.6858
105.78	61.6376	47.7832	45.5147	42.4976	42.6858
105.88	61.6298	47.7753	45.4991	42.4878	42.678
105.98	61.6278	47.7734	45.5128	42.4859	42.676
106.08	61.62	47.7832	45.5147	42.4859	42.6858
106.18	61.6278	47.7832	45.5245	42.4859	42.6858
106.28	61.6278	47.7832	45.5245	42.4976	42.6858
106.38	61.6278	47.7832	45.5264	42.4976	42.6936
106.48	61.6376	47.7929	45.5323	42.4976	42.6877
106.58	61.6376	47.7929	45.546	42.4976	42.6936
106.68	61.6298	47.7949	45.5382	42.4898	42.6975
106.78	61.6376	47.7929	45.5362	42.4878	42.6956
106.88	61.6376	47.7929	45.5362	42.4976	42.6956
106.98	61.6376	47.8027	45.546	42.4976	42.6975
107.08	61.6474	47.8027	45.546	42.4976	42.7034
107.18	61.6474	47.7949	45.546	42.5074	42.7053
107.28	61.6571	47.7929	45.5557	42.5074	42.7053
107.38	61.6493	47.7949	45.5479	42.5093	42.6975
107.48	61.6669	47.8027	45.5557	42.5249	42.6975
107.58	61.6669	47.8105	45.5636	42.5269	42.7209
107.68	61.6591	47.8144	45.5577	42.5289	42.7073
107.78	61.6689	47.8125	45.5655	42.5269	42.7053
107.88	61.6689	47.8125	45.5655	42.5269	42.7151
107.98	61.6786	47.8125	45.5655	42.5269	42.7053
108.08	61.6786	47.8242	45.5655	42.5367	42.7151
108.18	61.6708	47.8164	45.5753	42.5367	42.7151
108.28	61.6845	47.8222	45.5831	42.5445	42.7229
108.38	61.6884	47.8242	45.585	42.5562	42.7424
108.48	61.6982	47.8242	45.6026	42.5562	42.7444
108.58	61.6825	47.8261	45.5889	42.5562	42.7366
108.68	61.6884	47.8242	45.6026	42.5562	42.7346
108.78	61.6884	47.8339	45.6046	42.5562	42.7346
108.88	61.6884	47.8339	45.6046	42.566	42.7346
108.98	61.6982	47.8339	45.6143	42.566	42.7346
109.08	61.6982	47.8437	45.6143	42.566	42.7463
109.18	61.6982	47.8437	45.6241	42.5582	42.7463
109.28	61.7079	47.8359	45.6241	42.5562	42.7463
109.38	61.7001	47.8437	45.6241	42.5679	42.7639
109.48	61.6903	47.8359	45.6163	42.5601	42.7581
109.58	61.6884	47.8339	45.6261	42.5582	42.7561
109.68	61.6982	47.8437	45.6261	42.5679	42.7561
109.78	61.6982	47.8437	45.6358	42.5679	42.7737
109.88	61.706	47.8437	45.6358	42.5679	42.7756
109.98	61.7177	47.8457	45.6456	42.5757	42.7756
110.08	61.7177	47.8437	45.6456	42.5777	42.7756
110.18	61.7177	47.8437	45.6456	42.5874	42.7932
110.28	61.7196	47.8359	45.6358	42.5777	42.7854
110.38	61.7196	47.8418	45.6456	42.5874	42.7854
110.48	61.7118	47.8281	45.6378	42.5796	42.7874
110.58	61.7021	47.8339	45.6358	42.5777	42.7952
110.68	61.7001	47.8339	45.6456	42.5874	42.7952
110.78	61.7099	47.8339	45.6553	42.5874	42.7952
110.88	61.7099	47.8339	45.6553	42.5874	42.7952
110.98	61.7001	47.8242	45.6456	42.5874	42.7952
111.08	61.7196	47.8457	45.6651	42.5972	42.8049
111.18	61.7118	47.8457	45.6651	42.5972	42.8147
111.28	61.7099	47.8554	45.6651	42.5972	42.8147
111.38	61.7001	47.8363	45.6651	42.5972	42.8049
111.48	61.7099	47.8339	45.6651	42.5972	42.8049
111.58	61.7099	47.8437	45.6651	42.607	42.8167
111.68	61.7196	47.8535	45.6866	42.6167	42.8264
111.78	61.7021	47.8359	45.669	42.6011	42.8088
111.88	61.7099	47.8437	45.6671	42.605	42.8167
111.98	61.7099	47.8437	45.6671	42.6187	42.8167
112.08	61.7196	47.8359	45.6768	42.6187	42.8342
112.18	61.7118	47.8437	45.6846	42.6285	42.8362
112.28	61.7099	47.8437	45.6866	42.646	42.8459
112.38	61.7196	47.8437	45.6866	42.6402	42.8381
112.48	61.7103	47.8441	45.6772	42.6386	42.8444
112.58	61.7079	47.8418	45.6749	42.6363	42.8362
112.68	61.7177	47.8535	45.6944	42.6539	42.8538
112.78	61.7118	47.8437	45.6866	42.6578	42.8459
112.88	61.7079	47.8418	45.6846	42.6558	42.844
112.98	61.7196	47.8515	45.6846	42.648	42.844
113.08	61.7196	47.8515	45.6846	42.6636	42.8616
113.18	61.7118	47.8437	45.6866	42.6578	42.8655
113.28	61.7005	47.8457	45.6925	42.6558	42.8635
113.38	61.6982	47.8437	45.6944	42.6656	42.8733
113.48	61.6982	47.8437	45.7042	42.6656	42.8733
113.58	61.7079	47.8535	45.712	42.6753	42.8733
113.68	61.7079	47.8535	45.7237	42.6753	42.8733
113.78	61.7001	47.8457	45.7159	42.6675	42.8655
113.88	61.7079	47.8535	45.7139	42.6773	42.8752
113.98	61.7079	47.8535	45.7237	42.6773	42.8752
114.08	61.7177	47.8535	45.7237	42.6773	42.885
114.18	61.7177	47.8632	45.7237	42.6871	42.885
114.28	61.7274	47.873	45.7237	42.6968	42.8948
114.38	61.7274	47.873	45.7237	42.6968	42.8948
114.48	61.7274	47.8828	45.7335	42.7046	42.9045
114.58	61.7274	47.8828	45.7335	42.7164	42.9045
114.68	61.7274	47.8828	45.7428	42.7261	42.9045
114.78	61.7216	47.8847	45.7491	42.7183	42.9065
114.88	61.7177	47.8828	45.7471	42.7261	42.9045
114.98	61.7177	47.873	45.7374	42.7164	42.8948
115.08	61.7274	47.8925	45.7471	42.7359	42.9045
115.18	61.7274	47.8925	45.7569	42.7359	42.9143
115.28	61.7274	47.8925	45.7569	42.7359	42.9237
115.38	61.7274	47.9023	45.7471	42.7359	42.926
115.48	61.7274	47.9043	45.7569	42.7359	42.9167
115.58	61.745	47.9121	45.7725	42.7554	42.9221
115.68	61.7392	47.9062	45.7686	42.7496	42.9163
115.78	61.7489	47.9043	45.7667	42.7476	42.9241
115.88	61.7411	47.914	45.7667	42.7574	42.9241
115.98	61.7392	47.914	45.7667	42.7574	42.9358
116.08	61.7489	47.914	45.7764	42.7574	42.9358
116.18	61.7587	47.9335	45.794	42.7671	42.9456
116.28	61.7685	47.9414	45.8057	42.7769	42.9553
116.38	61.7607	47.9433	45.8057	42.7769	42.9553
116.48	61.7685	47.9433	45.8057	42.7867	42.9553
116.58	61.7587	47.9433	45.796	42.7769	42.9456
116.68	61.7587	47.9433	45.8038	42.7789	42.9456
116.78	61.7685	47.9531	45.8155	42.7847	42.9553
116.88	61.7782	47.9453	45.8175	42.7984	42.9666
116.98	61.7978	47.9531	45.8253	42.8042	42.967
117.08	61.7899	47.955	45.8272	42.7984	42.9592
117.18	61.788	47.9609	45.8331	42.8062	42.967
117.28	61.7978	47.9628	45.835	42.8062	42.967
117.38	61.7978	47.9628	45.835	42.8062	42.967
117.48	61.8056	47.9804	45.8428	42.8238	42.9749
117.58	61.8173	47.9824	45.8546	42.8257	42.9768
117.68	61.8095	47.9746	45.8468	42.8179	42.9768
117.78	61.8271	47.9902	45.8624	42.8335	42.9846
117.88	61.8368	47.9921	45.8643	42.8355	42.9963
117.98	61.8466	48.0093	45.8917	42.8433	43.0042
118.08	61.8485	48.0039	45.8878	42.8355	42.9963
118.18	61.8485	48.0136	45.8936	42.8453	43.0061
118.28	61.8564	48.0136	45.8878	42.8355	43.0061
118.38	61.8681	48.0136	45.8858	42.8453	43.0159
118.48	61.8505	48.0234	45.8858	42.8453	43.0061
118.58	61.8603	48.0234	45.8878	42.8472	43.0061
118.68	61.8603	48.0234	45.9034	42.8453	43.0237
118.78	61.8681	48.0234	45.9053	42.8453	43.0256
118.88	61.9032	48.041	45.9307	42.8628	43.0354
118.98	61.9091	48.0351	45.9268	42.8648	43.0374
119.08	61.913	48.0078	45.9171	42.857	43.0178
119.18	61.9013	48.0019	45.9421	42.8644	43.0139
119.28	61.8724	48.014	45.9389	42.8671	43.0241
119.38	61.8876	48.0136	45.9366	42.8746	43.0081
119.48	61.8993	47.996	45.9464	42.8882	42.9963
119.58	61.9458	47.996	45.9503	42.8882	42.9983
119.68	61.9833	47.957	45.9464	42.8804	42.9862
119.78	62.0419	47.9374	45.8214	42.8164	42.9713
119.88	61.6501	48.0214	45.7593	42.8125	42.8995
119.98	61.7857	47.9773	45.8218	42.923	42.8631
120.08	63.1446	50.1452	48.1397	44.8367	44.7795
120.18	65.6443	55.8258	54.8327	46.6121	46.1225
120.28	71.4989	62.8944	60.474	53.166	53.1663
120.38	76.1833	59.1282	56.4391	57.2105	57.4334
120.48	71.6509	53.5385	51.3494	52.9398	53.0174
120.58	66.4814	49.9347	47.8476	47.339	47.4831
120.68	63.6263	47.9648	46.2678	44.1285	44.3799
120.78	62.4774	47.3714	45.5182	42.7601	42.7979
120.88	62.1962	46.8558	45.169	42.1671	42.3186
120.98	61.8048	46.5089	44.7831	41.7663	41.9209
121.08	61.6841	46.1812	44.4577	41.4429	41.6135
121.18	61.5415	45.9175	44.1729	41.2023	41.3928
121.28	61.4513	45.564	43.8425	40.9113	41.1206
121.38	61.3755	45.2343	43.5573	40.6398	40.8206
121.48	61.2872	44.9136	43.2565	40.3527	40.5428
121.58	61.2255	44.5996	42.9538	40.0562	40.2561
121.68	61.1466	44.3042	42.6471	39.7648	39.9588
121.78	61.0048	43.9648	42.3409	39.4777	39.678
121.88	60.8813	43.648	42.0163	39.1808	39.3788
121.98	60.7294	43.3164	41.671	38.8593	39.0764
122.08	60.5708	42.9761	41.3542	38.5538	38.7694
122.18	60.4595	42.6855	41.0655	38.2511	38.4827
122.28	60.3212	42.3671	40.7569	37.9605	38.1995
122.38	60.2099	42.0621	40.4675	37.7398	37.9221
122.48	60.0845	41.7574	40.1495	37.4664	37.6424
122.58	59.9505	41.4476	39.8155	37.1988	37.36
122.68	59.8208	41.1499	39.503	36.9347	37.0936
122.78	59.6978	40.8535	39.169	36.6519	36.8264
122.88	59.5439	40.564	38.9362	36.3863	36.5545
122.98	59.4302	40.2617	38.6823	36.1515	36.2893
123.08	59.3212	39.9335	38.3858	35.9039	36.0452
123.18	59.1825	39.6406	38.1011	35.6425	35.7834
123.28	59.0806	39.3496	37.8214	35.3839	35.5237
123.38	58.954	39.0585	37.5514	35.1148	35.2893
123.48	58.831	38.7871	37.3077	34.8531	35.0506
123.58	58.7231	38.5308	37.0538	34.6128	34.8225
123.68	58.6122	38.2636	36.7819	34.3859	34.6116
123.78	58.5122	37.9902	36.505	34.1363	34.3748
123.88	58.4114	37.7328	36.2417	33.914	34.1432
123.98	58.3052	37.4605	35.9835	33.6832	33.9319
124.08	58.2021	37.1914	35.7389	33.4503	33.7112
124.18	58.0829	36.9414	35.4835	33.2066	33.4612
124.28	57.9888	36.6875	35.2589	32.982	33.2518
124.38	57.8739	36.4312	35.0241	32.7339	33.0159
124.48	57.7622	36.1992	34.7803	32.5035	32.7913
124.58	57.6317	35.9609	34.5303	32.2921	32.5627
124.68	57.5165	35.7011	34.2745	32.066	32.3635
124.78	57.3853	35.4433	34.0518	31.8374	32.1252
124.88	57.2646	35.1992	33.8018	31.6148	31.9041
124.98	57.1552	34.9507	33.571	31.3941	31.6819
125.08	57.0439	34.7031	33.3428	31.1753	31.4573
125.18	56.9243	34.4687	33.13	30.9738	31.2444
125.28	56.8036	34.2343	32.9225	30.7867	31.0452
125.38	56.6927	34.0121	32.6753	30.5761	30.8229
125.48	56.563	33.7871	32.4405	30.3746	30.6116
125.58	56.4638	33.5683	32.2315	30.1832	30.4202
125.68	56.3446	33.3531	32.0011	29.9742	30.2245
125.78	56.2314	33.1308	31.7995	29.7828	30.0022
125.88	56.1157	32.9023	31.5753	29.5816	29.8049
125.98	56.0224	32.6992	31.3819	29.4035	29.6331
126.08	55.9032	32.4902	31.1905	29.2242	29.4534
126.18	55.7919	32.289	30.9913	29.0445	29.2717
126.28	55.6845	32.0605	30.7803	28.8355	29.0842
126.38	55.5728	31.8398	30.5714	28.6441	28.8909
126.48	55.4735	31.6304	30.3624	28.4605	28.7209
126.58	55.3759	31.4375	30.1573	28.2769	28.5354
126.68	55.2646	31.2226	29.9616	28.0835	28.3342
126.78	55.1743	31.0117	29.7745	27.9054	28.1444
126.88	55.0556	30.8125	29.5831	27.7164	27.9749
126.98	54.956	30.6035	29.3741	27.5171	27.7756
127.08	54.8251	30.4121	29.1729	27.3257	27.6135
127.18	54.7271	30.2226	28.9835	27.146	27.4163
127.28	54.6161	30.0214	28.7745	26.9644	27.2444
127.38	54.5067	29.8335	28.5671	26.7964	27.0667
127.48	54.4052	29.6523	28.3741	26.6148	26.887
127.58	54.3036	29.4531	28.2042	26.4566	26.7131
127.68	54.2075	29.2519	28.0245	26.3058	26.5667
127.78	54.1064	29.0722	27.8448	26.1363	26.4045
127.88	53.9892	28.8671	27.6553	25.9781	26.2577
127.98	53.8954	28.6718	27.4737	25.8179	26.0881
128.08	53.7939	28.5019	27.3136	25.6753	25.9358
128.18	53.6899	28.3242	27.1276	25.521	25.7678
128.28	53.5985	28.1226	26.9561	25.3765	25.635
128.38	53.4892	27.9531	26.7843	25.2164	25.467
128.48	53.3857	27.7656	26.6241	25.0464	25.3245
128.58	53.2978	27.5937	26.4639	24.8882	25.1741
128.68	53.1966	27.4066	26.2847	24.707	25.0143
128.78	53.0864	27.2421	26.1221	24.5558	24.8518
128.88	52.9774	27.0605	25.9425	24.396	24.7053
128.98	52.8954	26.8925	25.7764	24.2476	24.5467
129.08	52.786	26.7304	25.6221	24.0874	24.3948
129.18	52.6864	26.5605	25.4542	23.9253	24.2639
129.28	52.5771	26.3843	25.2956	23.7769	24.1077
129.38	52.4735	26.2226	25.1534	23.6167	23.9631
129.48	52.3774	26.0644	24.9932	23.4742	23.8245
129.58	52.2685	25.8945	24.8272	23.3472	23.6877
129.68	52.1747	25.7246	24.6729	23.2242	23.553
129.78	52.0849	25.5722	24.5147	23.0835	23.4241
129.88	51.9774	25.3945	24.3546	22.939	23.2776
129.98	51.8954	25.2539	24.2257	22.8253	23.1721
130.08	51.7974	25.1093	24.0928	22.6773	23.0549
130.18	51.7001	24.9453	23.9346	22.5386	22.9358
130.28	51.5966	24.7988	23.7921	22.4078	22.7854
130.38	51.5087	24.6539	23.6358	22.2769	22.6463
130.48	51.4325	24.5293	23.4835	22.1558	22.5042
130.58	51.329	24.375	23.3561	22.0269	22.3772
130.68	51.2157	24.2343	23.1944	21.8765	22.2366
130.78	51.1274	24.0918	23.0538	21.7554	22.1252
130.88	51.0067	23.9414	22.9346	21.6363	22.0042
130.98	50.9071	23.8007	22.796	21.5054	21.8655
131.08	50.8075	23.6464	22.6456	21.3589	21.719
131.18	50.6962	23.5019	22.4932	21.2457	21.6038
131.28	50.5966	23.371	22.3565	21.1167	21.4631
131.38	50.5067	23.2632	22.2237	21.0074	21.3655
131.48	50.4052	23.1152	22.1026	20.8843	21.2561
131.58	50.2978	22.973	21.9663	20.746	21.1335
131.68	50.1962	22.8203	21.8327	20.6339	21.0217
131.78	50.1064	22.6796	21.7139	20.5171	20.9026
131.88	50.0419	22.5429	21.6026	20.4058	20.7831
131.98	49.9364	22.375	21.4639	20.2593	20.6467
132.08	49.8446	22.2597	21.335	20.1636	20.553
132.18	49.7333	22.1328	21.2218	20.0464	20.4358
132.28	49.6548	22.0195	21.1124	19.9429	20.3225
132.38	49.5653	21.9023	20.9913	19.8257	20.2229
132.48	49.4657	21.7519	20.8839	19.6949	20.0842
132.58	49.3583	21.621	20.7628	19.5679	19.9436
132.68	49.2548	21.4921	20.6534	19.4468	19.842
132.78	49.1649	21.3789	20.5206	19.3335	19.7327
132.88	49.0927	21.2617	20.4034	19.2359	19.6233
132.98	48.9985	21.1421	20.2843	19.1187	19.5061
133.08	48.8993	21.0332	20.1632	19.0347	19.3811
133.18	48.8153	20.9218	20.0319	18.9156	19.2542
133.28	48.7353	20.791	19.9053	18.8238	19.1424
133.38	48.6278	20.6543	19.7764	18.7085	19.0178
133.48	48.5263	20.5019	19.6729	18.5953	18.9065
133.58	48.4384	20.3925	19.546	18.5132	18.8127
133.68	48.3564	20.2812	19.4229	18.4156	18.7229
133.78	48.2743	20.1718	19.335	18.3355	18.6252
133.88	48.1669	20.0605	19.212	18.2359	18.5237
133.98	48.0751	19.9531	19.1143	18.1539	18.4436
134.08	47.9657	19.83	18.9854	18.0347	18.3342
134.18	47.8853	19.7226	18.9132	17.9351	18.2542
134.28	47.788	19.6015	18.7862	17.8472	18.1545
134.38	47.706	19.5019	18.6925	17.7453	18.0354
134.48	47.6083	19.4023	18.585	17.6675	17.9534
134.58	47.5165	19.291	18.462	17.5582	17.8342
134.68	47.4267	19.1718	18.3546	17.4878	17.7522
134.78	47.3349	19.0816	18.2628	17.396	17.6624
134.88	47.2743	18.9843	18.1632	17.3062	17.5745
134.98	47.1942	18.8828	18.0729	17.1968	17.4631
135.08	47.1064	18.7714	17.9561	17.0855	17.344
135.18	47.0356	18.664	17.8565	16.9859	17.2538
135.28	46.9384	18.5722	17.7628	16.8941	17.1565
135.38	46.8564	18.4726	17.6749	16.7964	17.0842
135.48	46.7665	18.3632	17.585	16.7066	17.0061
135.58	46.6864	18.2539	17.4835	16.607	16.9338
135.68	46.5907	18.1543	17.3878	16.5074	16.8284
135.78	46.5048	18.0527	17.294	16.396	16.7444
135.88	46.4267	17.9414	17.2218	16.3238	16.6624
135.98	46.3271	17.8457	17.1065	16.2359	16.5862
136.08	46.245	17.7421	17.0245	16.1656	16.5159
136.18	46.1567	17.6406	16.9346	16.0835	16.4338
136.28	46.0771	17.5527	16.8526	16.0152	16.3557
136.38	45.9872	17.4511	16.7432	15.941	16.2913
136.48	45.8857	17.3535	16.6514	15.855	16.2053
136.58	45.8075	17.2421	16.5675	15.7574	16.1077
136.68	45.7353	17.1523	16.4835	15.6832	16.0315
136.78	45.6357	17.0332	16.3917	15.5953	15.9338
136.88	45.5732	16.9609	16.3214	15.523	15.8616
136.98	45.4989	16.8652	16.2257	15.398	15.7659
137.08	45.413	16.7812	16.1413	15.3238	15.6721
137.18	45.3271	16.6914	16.046	15.2453	15.594
137.28	45.2646	16.6113	15.9659	15.1675	15.5139
137.38	45.1763	16.5214	15.8663	15.1148	15.4334
137.48	45.081	16.4531	15.7862	15.0191	15.3479
137.58	45.0165	16.3613	15.6964	14.9449	15.2561
137.68	44.9267	16.2695	15.6007	14.8941	15.1936
137.78	44.829	16.1835	15.5167	14.7984	15.0979
137.88	44.7548	16.1285	15.4132	14.7417	15.0334
137.98	44.6669	16.0449	15.335	14.6871	14.967
138.08	44.5653	15.9335	15.2647	14.6167	14.8967
138.18	44.4657	15.832	15.1846	14.5542	14.8167
138.28	44.3857	15.746	15.1124	14.4937	14.7463
138.38	44.3075	15.6718	15.0147	14.4253	14.676
138.48	44.2173	15.5839	14.9522	14.3355	14.6057
138.58	44.1396	15.4941	14.8663	14.2749	14.5471
138.68	44.0458	15.4043	14.7843	14.1851	14.4846
138.78	43.9657	15.3339	14.7139	14.105	14.4065
138.88	43.8954	15.2441	14.6319	14.0558	14.3635
138.98	43.8173	15.1503	14.5636	13.9878	14.2952
139.08	43.7567	15.0742	14.4952	13.9195	14.217
139.18	43.6903	15.0058	14.4171	13.8589	14.137
139.28	43.6064	14.9433	14.3448	13.7867	14.0764
139.38	43.536	14.873	14.2745	13.7164	14.0256
139.48	43.4677	14.7949	14.2159	13.648	13.9377
139.58	43.3993	14.7148	14.1534	13.5777	13.8772
139.68	43.3306	14.664	14.0675	13.5093	13.7893
139.78	43.2782	14.5937	13.9952	13.439	13.7366
[truncated: 3,605 more rows]

## Sheet: Fig 1g
Cycle: 4 HSA L585G (#1) 5000 _X	WT	L585F	L585Y	L585W
-60.02	-0.0225525	0.110703	-0.0935973	0.0434875
-59.92	-0.0225525	0.110703	-0.0916443	0.0434875
-59.82	-0.0225525	0.110703	-0.0916443	0.0434875
-59.72	-0.0225525	0.110703	-0.0916443	0.0454407
-59.62	-0.0127869	0.110703	-0.0916443	0.0434875
-59.52	-0.0225525	0.110703	-0.0916443	0.0434875
-59.42	-0.0127869	0.10289	-0.0994568	0.0434875
-59.32	-0.0225525	0.100937	-0.111175	0.0259094
-59.22	-0.01474	0.0989838	-0.103363	0.0317688
-59.12	-0.0205994	0.100937	-0.0935974	0.0337219
-59.02	-0.0225525	0.0931244	-0.0916443	0.0337219
-58.92	-0.0225525	0.0911713	-0.0994568	0.0337219
-58.82	-0.0108337	0.0911713	-0.0838318	0.0337219
-58.72	-0.01474	0.0911713	-0.0818787	0.0337219
-58.62	-0.0127869	0.0911713	-0.0818787	0.0337219
-58.52	-0.0205994	0.0833588	-0.0975037	0.0165405
-58.42	-0.030365	0.0814056	-0.0935974	0.0122375
-58.32	-0.0127869	0.0814056	-0.0994568	0.0122375
-58.22	-0.0108337	0.0814056	-0.0935974	0.0122375
-58.12	-0.0108337	0.0814056	-0.0916443	0.0122375
-58.02	-0.0108337	0.0833588	-0.0818787	0.0122375
-57.92	-0.030365	0.0814056	-0.0896912	0.0122375
-57.82	-0.0323181	0.0814056	-0.0916443	0.0122375
-57.72	-0.0245056	0.0814056	-0.0916443	0.0122375
-57.62	-0.0225525	0.07164	-0.101013	0.0122375
-57.52	-0.0225525	0.07164	-0.103363	0.0122375
-57.42	-0.0245056	0.0794525	-0.0838318	0.02005
-57.32	-0.0225525	0.0735931	-0.0818787	0.0220032
-57.22	-0.01474	0.07164	-0.0818787	0.0220032
-57.12	-0.0205994	0.07164	-0.0818787	0.0220032
-57.02	-0.0440369	0.0599213	-0.0935974	0.000518799
-56.92	-0.0440369	0.0599213	-0.0842285	0.000518799
-56.82	-0.0440369	0.0599213	-0.072113	0.000518799
-56.72	-0.0362244	0.0599213	-0.0818787	0.000518799
-56.62	-0.0342712	0.0599213	-0.0818787	0.000518799
-56.52	-0.0440369	0.0696869	-0.072113	0.000518799
-56.42	-0.0440369	0.0599213	-0.0814819	0.000518799
-56.32	-0.0362244	0.0599213	-0.0838318	0.000518799
-56.22	-0.0342712	0.0599213	-0.0838318	0.000518799
-56.12	-0.0342712	0.0599213	-0.0740662	0.000518799
-56.02	-0.0264587	0.0618744	-0.0740662	0.000518799
-55.92	-0.0342712	0.0599213	-0.0740662	0.000518799
-55.82	-0.0342712	0.0599213	-0.0740662	0.000518799
-55.72	-0.0342712	0.0599213	-0.072113	0.000518799
-55.62	-0.0342712	0.0599213	-0.0662537	0.000518799
-55.52	-0.0342712	0.07164	-0.0721127	0.0098877
-55.42	-0.0249023	0.0810089	-0.0646973	0.0118408
-55.32	-0.0225525	0.0755463	-0.0623474	0.0239563
-55.22	-0.0225525	0.0735931	-0.0623474	0.0145874
-55.12	-0.01474	0.0892181	-0.0447693	0.02005
-55.02	-0.0127869	0.0853119	-0.0428162	0.0220032
-54.92	-0.00341797	0.0833588	-0.0428162	0.0220032
-54.82	-0.00106812	0.0833588	-0.0428165	0.0220032
-54.72	-0.0108337	0.0735931	-0.0603943	0.0122375
-54.62	-0.00106812	0.0833588	-0.0428162	0.0220032
-54.52	-0.0108337	0.0739899	-0.0525818	0.0122375
-54.42	-0.0108337	0.07164	-0.0603943	0.0122375
-54.32	-0.0108337	0.0618744	-0.0623474	0.0122375
-54.22	-0.0108337	0.07164	-0.0623474	0.0122375
-54.12	-0.0108337	0.07164	-0.0545349	0.0122375
-54.02	-0.0108337	0.07164	-0.0525821	0.0122375
-53.92	-0.0108337	0.0638275	-0.0682068	0.00442505
-53.82	-0.0205994	0.0618744	-0.072113	0.0122375
-53.72	-0.0108337	0.0618744	-0.072113	0.00247192
-53.62	-0.0108337	0.0618744	-0.072113	0.00247192
-53.52	-0.0108337	0.0618744	-0.072113	0.00247192
-53.42	-0.0108337	0.0540619	-0.072113	0.00247192
-53.32	-0.0205994	0.0618744	-0.072113	0.0118408
-53.22	-0.0127869	0.0618744	-0.0623474	0.0141907
-53.12	-0.0108337	0.07164	-0.0623474	0.0141907
-53.02	-0.0186462	0.07164	-0.0701603	0.0141907
-52.92	-0.030365	0.0618744	-0.0740662	0.00442505
-52.82	-0.0205994	0.0638275	-0.072113	0.00442505
-52.72	-0.0205994	0.0618744	-0.0701599	-0.00534058
-52.62	-0.0205994	0.0618744	-0.072113	0.00442505
-52.52	-0.030365	0.0618744	-0.072113	0.00442505
-52.42	-0.030365	0.0618744	-0.072113	0.00442505
-52.32	-0.030365	0.0638275	-0.0721134	0.00442505
-52.22	-0.0397339	0.0525055	-0.0814819	0.00286865
-52.12	-0.0323181	0.0423431	-0.0799255	-0.00534058
-52.02	-0.0323181	0.0501556	-0.0818787	0.000518799
-51.92	-0.0323181	0.0501556	-0.0818787	-0.00534058
-51.82	-0.0323181	0.0599213	-0.0896912	-0.0072937
-51.72	-0.0323181	0.0599213	-0.0916443	0.00247192
-51.62	-0.0225525	0.0696869	-0.0818787	0.0122375
-51.52	-0.0225525	0.0696869	-0.0740662	0.0122375
-51.42	-0.0225525	0.0735931	-0.072113	0.0122375
-51.32	-0.0225525	0.07164	-0.0721134	0.0122375
-51.22	-0.0323181	0.0618744	-0.072113	0.00247192
-51.12	-0.0323181	0.0618744	-0.072113	0.00247192
-51.02	-0.030365	0.0423431	-0.0799256	-0.00534058
-50.92	-0.0323181	0.04039	-0.0896912	0.00442505
-50.82	-0.0245056	0.0482025	-0.0838317	0.0122375
-50.72	-0.0323181	0.0540619	-0.072113	0.0141907
-50.62	-0.0225525	0.0618744	-0.0623474	0.0239563
-50.52	-0.0225525	0.0618744	-0.0623481	0.0317688
-50.42	-0.0401306	0.0442963	-0.0799255	0.0161438
-50.32	-0.0498962	0.0423431	-0.0818787	0.0141907
-50.22	-0.0518494	0.0345306	-0.0818787	0.0141907
-50.12	-0.0362244	0.0482025	-0.0740662	0.0220032
-50.02	-0.0479431	0.024765	-0.0799256	0.0161438
-49.92	-0.0518494	0.0325775	-0.0896912	0.0141907
-49.82	-0.0440369	0.0482025	-0.0760195	0.0220032
-49.72	-0.0498962	0.0442963	-0.0799255	0.0161438
-49.62	-0.0518494	0.0345306	-0.0818787	0.0141907
-49.52	-0.0440369	0.04039	-0.0818787	0.0239563
-49.42	-0.0420837	0.0345306	-0.0818787	0.0161438
-49.32	-0.0420837	0.0325775	-0.0818787	0.0220032
-49.22	-0.0420837	0.0325775	-0.0818787	0.0239563
-49.12	-0.0420837	0.0325775	-0.0818787	0.0239563
-49.02	-0.0323181	0.0423431	-0.072113	0.0337219
-48.92	-0.0323181	0.0423431	-0.072113	0.0337219
-48.82	-0.0323181	0.0521088	-0.072113	0.0337219
-48.72	-0.01474	0.0423431	-0.072113	0.0317688
-48.62	-0.0127869	0.0521088	-0.0623474	0.0434875
-48.52	-0.0225525	0.0345306	-0.0799252	0.0337219
-48.42	-0.0225525	0.0423431	-0.072113	0.0434875
-48.32	-0.0127869	0.0423431	-0.072113	0.0434875
-48.22	-0.00497437	0.0423431	-0.072113	0.0434875
-48.12	-0.00302124	0.0501556	-0.072113	0.0434875
-48.02	-0.0127869	0.0521088	-0.072113	0.0532532
-47.92	-0.0127869	0.0618744	-0.072113	0.0532532
-47.82	-0.00302124	0.0618744	-0.072113	0.0532532
-47.72	-0.00302124	0.0618744	-0.072113	0.0532532
-47.62	-0.0127869	0.0442963	-0.0896912	0.035675
-47.52	-0.00497437	0.0501556	-0.0838316	0.0415344
-47.42	-0.00106812	0.0540619	-0.0799255	0.0454407
-47.32	-0.0127869	0.0423431	-0.0916443	0.0337219
-47.22	-0.0205994	0.0521088	-0.0818787	0.0259094
-47.12	-0.0225525	0.0521088	-0.0916443	0.0239563
-47.02	-0.00692749	0.0599213	-0.083832	0.0415344
-46.92	-0.0108337	0.0540619	-0.0896912	0.035675
-46.82	-0.00497437	0.0599213	-0.083832	0.0513
-46.72	-0.0108337	0.0540619	-0.0896912	0.035675
-46.62	-0.0127869	0.0521088	-0.0916443	0.0434875
-46.52	-0.00497437	0.0521088	-0.0916446	0.0337219
-46.42	-0.00302124	0.0423431	-0.10141	0.0239563
-46.32	-0.00302124	0.0423431	-0.0935971	0.0161438
-46.22	-0.00497437	0.0501556	-0.0838318	0.0220032
-46.12	0.00479126	0.0521088	-0.0818787	0.0317688
-46.02	0.00674438	0.0521088	-0.0916443	0.0337219
-45.92	0.00674438	0.0521088	-0.0916443	0.0337219
-45.82	0.01651	0.0521088	-0.0818793	0.0337219
-45.72	-0.00106812	0.0345306	-0.0994568	0.0161438
-45.62	0.0126038	0.0482025	-0.0857849	0.0220032
-45.52	0.00869751	0.0364838	-0.0896912	0.0161438
-45.42	0.00674438	0.04039	-0.10141	0.0141907
-45.32	0.00674438	0.0345306	-0.10141	0.0141907
-45.22	0.00674438	0.04039	-0.10141	0.0141907
-45.12	0.00479126	0.0325775	-0.103363	0.0122375
-45.02	-0.00106812	0.024765	-0.109222	0.00637817
-44.92	-0.00302124	0.0306244	-0.111176	0.00442505
-44.82	-0.00302124	0.0423431	-0.111176	0.00442505
-44.72	-0.00302124	0.0345306	-0.111176	0.00442505
-44.62	-0.00302124	0.04039	-0.111176	0.0141907
-44.52	0.00634766	0.0423431	-0.111176	0.0141907
-44.42	0.00869751	0.0423431	-0.111176	0.00637817
-44.32	0.00869751	0.0423431	-0.111176	0.00442505
-44.22	0.00869751	0.0423431	-0.111176	0.00442505
-44.12	0.00869751	0.0521088	-0.103363	0.00442505
-44.02	-0.00106812	0.0345306	-0.118988	-0.00534058
-43.92	-0.00106812	0.04039	-0.113129	0.00442505
-43.82	0.00674438	0.0423431	-0.111176	-0.00494385
-43.72	0.00869751	0.0423431	-0.111176	-0.0072937
-43.62	0.00869751	0.0521088	-0.111176	-0.0072937
-43.52	0.00869751	0.0442963	-0.10141	-0.0072937
-43.42	0.00869751	0.0423431	-0.10141	-0.0072937
-43.32	0.00869751	0.0423431	-0.0935974	-0.0072937
-43.22	0.00869751	0.0501556	-0.0994568	-0.0072937
-43.12	0.01651	0.0442963	-0.0935974	-0.0151062
-43.02	0.0184631	0.0521088	-0.0994568	-0.0170593
-42.92	0.0184631	0.0521088	-0.10141	-0.0170593
-42.82	0.0184631	0.0521088	-0.0916443	-0.0170593
-42.72	0.0184631	0.0521088	-0.0838318	-0.0072937
-42.62	0.0184631	0.0521088	-0.0818787	-0.0151062
-42.52	0.0184631	0.0442963	-0.0896912	-0.0248718
-42.42	0.0106506	0.0423431	-0.0916443	-0.026825
-42.32	0.00869751	0.0423431	-0.0916443	-0.026825
-42.22	0.00869751	0.0423431	-0.0916443	-0.0170593
-42.12	0.00869751	0.0423431	-0.0916443	-0.026825
-42.02	0.0184631	0.0423431	-0.0838318	-0.026825
-41.92	0.01651	0.0423431	-0.0916443	-0.026825
-41.82	0.0184631	0.0423431	-0.0916443	-0.026825
-41.72	0.0184631	0.0462494	-0.0916443	-0.026825
-41.62	0.00869751	0.0345306	-0.0935974	-0.0365906
-41.52	0.00869751	0.0345306	-0.0916446	-0.0365906
-41.42	-0.00692749	0.0149994	-0.0994568	-0.0346375
-41.32	0.00674438	0.0208588	-0.103363	-0.0287781
-41.22	0.00674438	0.0228119	-0.10141	-0.026825
-41.12	0.00869751	0.0345306	-0.10141	-0.026825
-41.02	0.0184631	0.0345306	-0.10141	-0.026825
-40.92	0.0106506	0.0228119	-0.10141	-0.026825
-40.82	0.00674438	0.0345306	-0.0935977	-0.026825
-40.72	0.00088501	0.0149994	-0.107269	-0.0346375
-40.62	0.00869751	0.0208588	-0.103363	-0.0170593
-40.52	0.00869751	0.0442963	-0.0916443	-0.0131531
-40.42	0.0184631	0.0349274	-0.0916443	-0.0151062
-40.32	0.00869751	0.0325775	-0.0916446	-0.0151062
-40.22	-0.00106812	0.0228119	-0.10141	-0.0248718
-40.12	-0.00106812	0.0228119	-0.109222	-0.0248718
-40.02	-0.00106812	0.0228119	-0.111176	-0.0248718
-39.92	0.00088501	0.0228119	-0.111176	-0.0248718
-39.82	0.00869751	0.0325775	-0.0935974	-0.00534058
-39.72	0.00869751	0.024765	-0.0916443	-0.0131531
-39.62	0.00869751	0.0325775	-0.0916443	-0.0151062
-39.52	-0.0108337	0.0228119	-0.10141	-0.0170593
-39.42	-0.0108337	0.0228119	-0.10141	-0.0229187
-39.32	-0.00888062	0.0325775	-0.0916443	-0.0151062
-39.22	-0.00302124	0.0325775	-0.0994568	-0.0151062
-39.12	-0.00106812	0.0325775	-0.10141	-0.0151062
-39.02	-0.00106812	0.0423431	-0.10141	-0.0151062
-38.92	-0.0108337	0.0423431	-0.10141	-0.0151062
-38.82	-0.00302124	0.0423431	-0.0935974	-0.0151062
-38.72	-0.00888062	0.0423431	-0.0838318	-0.0151062
-38.62	-0.0108337	0.0423431	-0.0896912	-0.0151062
-38.52	-0.0108337	0.0423431	-0.0916446	-0.0151062
-38.42	-0.00888062	0.0345306	-0.0994568	-0.0229187
-38.32	-0.0108337	0.0325775	-0.10141	-0.0248718
-38.22	-0.0108337	0.0325775	-0.10141	-0.0248718
-38.12	-0.0108337	0.0325775	-0.10141	-0.0248718
-38.02	-0.00106812	0.0501556	-0.0916443	-0.0151062
-37.92	-0.00106812	0.0442963	-0.0916443	-0.0248718
-37.82	-0.00106812	0.0599213	-0.081879	-0.0248718
-37.72	-0.0202026	0.0442963	-0.0994568	-0.0248718
-37.62	-0.0131836	0.0423431	-0.10141	-0.0248718
-37.52	-0.0202026	0.0423431	-0.10141	-0.0248718
-37.42	-0.01474	0.0501556	-0.103363	-0.0170593
-37.32	-0.0127869	0.0521088	-0.10141	-0.0151062
-37.22	-0.0127869	0.0521088	-0.0994568	-0.0151062
-37.12	-0.0127869	0.0442963	-0.111176	-0.0151062
-37.02	-0.0127869	0.0423431	-0.111176	-0.0151062
-36.92	-0.0225525	0.0501556	-0.111176	-0.0248718
-36.82	-0.0401306	0.0345306	-0.120941	-0.0346375
-36.72	-0.0323181	0.0423431	-0.120941	-0.0248718
-36.62	-0.0420837	0.0325775	-0.128754	-0.0346375
-36.52	-0.0420837	0.0325775	-0.13266	-0.0346375
-36.42	-0.0420837	0.0325775	-0.128754	-0.0346375
-36.32	-0.0342712	0.0423431	-0.122894	-0.026825
-36.22	-0.0401306	0.0345306	-0.128754	-0.0326843
-36.12	-0.0498962	0.0325775	-0.130707	-0.0346375
-36.02	-0.0518494	0.0325775	-0.130707	-0.0346375
-35.92	-0.0518494	0.0325775	-0.130707	-0.0463562
-35.82	-0.0518494	0.0325775	-0.120941	-0.0346375
-35.72	-0.0342712	0.04039	-0.113129	-0.0190125
-35.62	-0.0401306	0.0345306	-0.126801	-0.0307312
-35.52	-0.0420837	0.0325775	-0.130707	-0.026825
-35.42	-0.0498962	0.0325775	-0.138519	-0.0326843
-35.32	-0.0518494	0.0325775	-0.130707	-0.0346375
-35.22	-0.061615	0.0345306	-0.140076	-0.0346375
-35.12	-0.0420837	0.0501556	-0.13266	-0.0170593
-35.02	-0.0518494	0.0442963	-0.13266	-0.0229187
-34.92	-0.0518494	0.0423431	-0.13266	-0.0248718
-34.82	-0.0498962	0.0345306	-0.138519	-0.0326843
-34.72	-0.0538025	0.0501556	-0.134613	-0.026825
-34.62	-0.0518494	0.0521088	-0.13266	-0.0248718
-34.52	-0.0518494	0.0521088	-0.13266	-0.0248718
-34.42	-0.0342712	0.0521088	-0.13266	-0.0248718
-34.32	-0.030365	0.0618744	-0.13266	-0.0151062
-34.22	-0.0323181	0.0618744	-0.13266	-0.0151062
-34.12	-0.0245056	0.0618744	-0.122894	-0.0151062
-34.02	-0.0225525	0.0618744	-0.122894	-0.0151062
-33.92	-0.0225525	0.0618744	-0.130707	-0.0151062
-33.82	-0.0225525	0.0618744	-0.13266	-0.0151062
-33.72	-0.0225525	0.0618744	-0.13266	-0.0151062
-33.62	-0.0127869	0.07164	-0.122894	-0.00534058
-33.52	-0.0225525	0.07164	-0.122895	-0.00534058
-33.42	-0.0323181	0.0618744	-0.13266	-0.0151062
-33.32	-0.0245056	0.0521088	-0.13266	-0.0151062
-33.22	-0.0225525	0.0521088	-0.13266	-0.0151062
-33.12	-0.030365	0.0540619	-0.140472	-0.0307312
-33.02	-0.0127869	0.0540619	-0.13266	-0.0248718
-32.92	-0.0127869	0.0521088	-0.13266	-0.0248718
-32.82	-0.00497437	0.0599213	-0.13266	-0.00924683
-32.72	-0.00302124	0.0521088	-0.124847	-0.00534058
-32.62	-0.00302124	0.0618744	-0.122894	-0.00534058
-32.52	-0.0108337	0.0540619	-0.130707	-0.0131531
-32.42	-0.0225525	0.0521088	-0.13266	-0.0072937
-32.32	-0.01474	0.0521088	-0.124848	-0.00534058
-32.22	-0.0205994	0.0442963	-0.130707	-0.00534058
-32.12	-0.0225525	0.0423431	-0.13266	-0.00534058
-32.02	-0.0225525	0.0423431	-0.122894	-0.00534058
-31.92	-0.0225525	0.0423431	-0.115082	-0.00534058
-31.82	-0.0127869	0.0521088	-0.103363	0.00442505
-31.72	-0.0127869	0.0521088	-0.103363	0.00442505
-31.62	-0.0127869	0.0521088	-0.103363	0.00442505
-31.52	-0.0127869	0.0521088	-0.103363	0.00442505
-31.42	-0.0127869	0.0521088	-0.103363	0.00442505
-31.32	0.00479126	0.0618744	-0.0857853	0.0141907
-31.22	-0.00302124	0.0521088	-0.0935974	0.00442505
-31.12	-0.00302124	0.0521088	-0.0935974	0.00442505
-31.02	0.00674438	0.0618744	-0.0838318	0.0141907
-30.92	0.00674438	0.0525055	-0.0740662	0.0239563
-30.82	0.00674438	0.0501556	-0.0740662	0.0239563
-30.72	0.00674438	0.0501556	-0.0740662	0.0239563
-30.62	0.01651	0.0599213	-0.0643005	0.0337219
-30.52	0.01651	0.0599213	-0.0643008	0.0337219
-30.42	0.0180664	0.0521088	-0.072113	0.0259094
-30.32	0.0262756	0.0579681	-0.0662536	0.0415344
-30.22	0.0282288	0.0599213	-0.0643005	0.0434875
-30.12	0.0379944	0.0696869	-0.0545349	0.0532532
-30.02	0.0379944	0.0696869	-0.0447693	0.0630188
-29.92	0.0379944	0.0696869	-0.0447693	0.0552063
-29.82	0.0301819	0.0618744	-0.0525816	0.0454407
-29.72	0.0360413	0.0677338	-0.0373535	0.0513
-29.62	0.0301819	0.0521088	-0.040863	0.0454407
-29.52	0.0399475	0.07164	-0.0310974	0.0473938
-29.42	0.0399475	0.07164	-0.0310974	0.0454407
-29.32	0.0301819	0.07164	-0.0310976	0.0454407
-29.22	0.0262756	0.0599213	-0.0350037	0.0415344
-29.12	0.04776	0.07164	-0.0232849	0.0649719
-29.02	0.0497131	0.0618744	-0.0213318	0.0649719
-28.92	0.0497131	0.0618744	-0.0213318	0.0649719
-28.82	0.0379944	0.0501556	-0.0330505	0.0454407
-28.72	0.0379944	0.0501556	-0.0330505	0.0434875
-28.62	0.0379944	0.0501556	-0.0330505	0.0513
-28.52	0.0282288	0.0599213	-0.0330505	0.0454407
-28.42	0.0282288	0.0599213	-0.0330505	0.0434875
-28.32	0.0282288	0.0521088	-0.0232852	0.0532532
-28.22	0.0106506	0.0423431	-0.0310974	0.0454407
-28.12	0.00869751	0.04039	-0.0330505	0.0434875
-28.02	0.00869751	0.04039	-0.0330505	0.0532532
-27.92	0.01651	0.04039	-0.0428162	0.0438843
-27.82	0.0184631	0.04039	-0.0350037	0.0415344
-27.72	0.0184631	0.04039	-0.0330505	0.0415344
-27.62	0.01651	0.04039	-0.0350037	0.0493469
-27.52	0.0184631	0.04039	-0.0330502	0.0513
-27.42	0.0282288	0.0501556	-0.0232849	0.0532532
-27.32	0.0282288	0.0501556	-0.0232849	0.0513
-27.22	0.0282288	0.0501556	-0.0310974	0.0513
-27.12	0.0184631	0.04039	-0.0350037	0.0532532
-27.02	0.0282288	0.0501556	-0.0310974	0.0552063
-26.92	0.0282288	0.0501556	-0.0330505	0.0532532
-26.82	0.0282288	0.0521088	-0.025238	0.0532532
-26.72	0.0282288	0.0501556	-0.0310974	0.0532532
-26.62	0.0301819	0.0423431	-0.040863	0.0376282
-26.52	0.0282288	0.04039	-0.0330505	0.0337219
-26.42	0.0282288	0.04039	-0.0330505	0.0337219
-26.32	0.0282288	0.0325775	-0.0330505	0.0434875
-26.22	0.0282288	0.0306244	-0.040863	0.035675
-26.12	0.0282288	0.0306244	-0.0428162	0.0337219
-26.02	0.0282288	0.0345306	-0.0525818	0.0337219
-25.92	0.0282288	0.0325775	-0.0525818	0.0259094
-25.82	0.0282288	0.0325775	-0.0521848	0.0239563
-25.72	0.0360413	0.04039	-0.0467224	0.0317688
-25.62	0.0379944	0.0345306	-0.0545349	0.0259094
-25.52	0.0379944	0.0325775	-0.0525822	0.0239563
-25.42	0.0204163	0.0228119	-0.0643005	0.0239563
-25.32	0.0282288	0.0232086	-0.0545353	0.0259094
-25.22	0.0184631	0.0110931	-0.072113	0.0239563
-25.12	0.0184631	0.0208588	-0.0740662	0.0239563
-25.02	0.0184631	0.0208588	-0.0740665	0.0259094
-24.92	0.00869751	0.0110931	-0.0838318	0.0141907
-24.82	0.01651	0.0110931	-0.0760192	0.0220032
-24.72	0.0184631	0.0110931	-0.0740662	0.0145874
-24.62	0.0106506	0.0208588	-0.0740662	0.0122375
-24.52	0.0184631	0.0208588	-0.0740662	0.0220032
-24.42	0.0184631	0.0130463	-0.0818787	0.0141907
-24.32	0.00869751	0.00132751	-0.0935974	0.00247192
-24.22	0.00869751	0.00132751	-0.0935974	-0.00534058
-24.12	0.01651	0.0189056	-0.0857849	0.000518799
-24.02	0.00909424	0.0130463	-0.0838315	0.00247192
-23.92	0.0145569	0.0189056	-0.0838318	0.00247192
-23.82	0.0262756	0.0208588	-0.0838318	0.00247192
-23.72	0.0262756	0.0208588	-0.0838318	0.0122375
-23.62	0.01651	0.00328064	-0.0896912	-0.00534058
-23.52	0.00869751	0.0110931	-0.0916443	-0.0072937
-23.42	0.00674438	0.00328064	-0.0916443	-0.0072937
-23.32	0.0161133	0.0106964	-0.0725097	-0.0057373
-23.22	0.0184631	0.0130463	-0.0779724	0.00442505
-23.12	0.00088501	-0.00453186	-0.0896912	-0.0229187
-23.02	0.00869751	-0.00648499	-0.0799255	-0.0151062
-22.92	0.00869751	0.00328064	-0.0799255	-0.0229187
-22.82	0.00869751	-0.00453186	-0.0877381	-0.0248718
-22.72	-0.00106812	-0.00843811	-0.0916443	-0.026825
-22.62	-0.00106812	-0.00648499	-0.0896912	-0.0342407
-22.52	-0.00106812	0.00328064	-0.0799252	-0.0365906
-22.42	0.00674438	0.00328064	-0.0799255	-0.0190125
-22.32	0.00088501	-0.00648499	-0.0896912	-0.0365906
-22.22	-0.00106812	-0.00648499	-0.0896912	-0.026825
-22.12	-0.00106812	0.00132751	-0.0912476	-0.026825
-22.02	-0.00106812	-0.00608826	-0.0916443	-0.0346375
-21.92	-0.00888062	-0.00843811	-0.0818787	-0.0365906
-21.82	-0.00106812	-0.00843811	-0.0896916	-0.0365906
-21.72	-0.0205994	-0.0201569	-0.103363	-0.0561218
-21.62	-0.01474	-0.0201569	-0.0955505	-0.0502625
-21.52	-0.0221558	-0.0201569	-0.0838318	-0.0483093
-21.42	-0.0245056	-0.0201569	-0.0916443	-0.0561218
-21.32	-0.0245056	-0.0103912	-0.0935971	-0.058075
-21.22	-0.0166931	-0.0103912	-0.0857849	-0.0502625
-21.12	-0.01474	-0.0103912	-0.0818787	-0.0444031
-21.02	-0.0245056	-0.0201569	-0.0857845	-0.0483093
-20.92	-0.0166931	-0.00062561	-0.0838318	-0.0463562
-20.82	-0.01474	-0.0103912	-0.0838322	-0.0463562
-20.72	-0.0323181	-0.0201569	-0.0838318	-0.0541687
-20.62	-0.0264587	-0.00843811	-0.0838318	-0.058075
-20.52	-0.0245056	-0.0201569	-0.0838322	-0.0654907
-20.42	-0.030365	-0.0260162	-0.0818787	-0.0678406
-20.32	-0.0323181	-0.0279694	-0.0896908	-0.0756531
-20.22	-0.0229492	-0.0186005	-0.0822754	-0.0682373
-20.12	-0.0186462	-0.0240631	-0.0779724	-0.0639343
-20.02	-0.0284119	-0.0260162	-0.0799256	-0.0737
-19.92	-0.0323181	-0.0279694	-0.0818787	-0.0776062
-19.82	-0.030365	-0.0162506	-0.0795288	-0.0737
-19.72	-0.0284119	-0.0240631	-0.0818787	-0.0756531
-19.62	-0.0225525	-0.0182037	-0.0643005	-0.0756531
-19.52	-0.030365	-0.0353851	-0.072113	-0.0834656
-19.42	-0.0284119	-0.0279694	-0.0799255	-0.0854187
-19.32	-0.0319214	-0.0201569	-0.0740665	-0.0854187
-19.22	-0.0420837	-0.0279694	-0.0799255	-0.102997
-19.12	-0.0420837	-0.0357819	-0.0896912	-0.10495
-19.02	-0.0498962	-0.0455475	-0.091644	-0.114319
-18.92	-0.0440369	-0.0396881	-0.0818787	-0.108856
-18.82	-0.0323181	-0.037735	-0.0818787	-0.114716
-18.72	-0.0401306	-0.0455475	-0.0896912	-0.116669
-18.62	-0.0420837	-0.0455475	-0.0916443	-0.114716
-18.52	-0.0420837	-0.0494537	-0.0916446	-0.108856
-18.42	-0.0518494	-0.0553131	-0.0916443	-0.124481
-18.32	-0.0596619	-0.0572662	-0.0916443	-0.126434
-18.22	-0.0518494	-0.0650787	-0.0994568	-0.116669
-18.12	-0.0596619	-0.0670319	-0.10141	-0.124481
-18.02	-0.0655212	-0.0709381	-0.104919	-0.138153
-17.92	-0.0713806	-0.0767975	-0.105316	-0.138153
-17.82	-0.0655212	-0.0709381	-0.0975036	-0.128387
-17.72	-0.0713806	-0.0783539	-0.103363	-0.1362
-17.62	-0.0733337	-0.0709381	-0.0935974	-0.138153
-17.52	-0.0717773	-0.0693817	-0.0842284	-0.138153
-17.42	-0.0713806	-0.068985	-0.0896912	-0.126434
-17.32	-0.0827026	-0.0709381	-0.10141	-0.1362
-17.22	-0.0830994	-0.0767975	-0.10141	-0.144012
-17.12	-0.0655212	-0.0787506	-0.0935974	-0.145966
-17.02	-0.0635681	-0.0787506	-0.0896912	-0.153778
-16.92	-0.0713806	-0.068985	-0.0896912	-0.155731
-16.82	-0.0752869	-0.0787506	-0.093597	-0.147919
-16.72	-0.0538025	-0.068985	-0.0896912	-0.1362
-16.62	-0.0538025	-0.068985	-0.0740662	-0.1362
-16.52	-0.0635681	-0.0611725	-0.0818786	-0.138153
-16.42	-0.0635681	-0.0592194	-0.0818787	-0.134247
-16.32	-0.0557556	-0.0592194	-0.0721127	-0.128387
-16.22	-0.0538025	-0.0514069	-0.0643005	-0.126434
-16.12	-0.0440369	-0.0475006	-0.0623474	-0.126434
-16.02	-0.0444336	-0.0459442	-0.0721126	-0.126831
-15.92	-0.0401306	-0.0357819	-0.0525818	-0.124084
-15.82	-0.0323181	-0.037735	-0.0623473	-0.118622
-15.72	-0.0381775	-0.0451508	-0.0623474	-0.116669
-15.62	-0.0479431	-0.0475006	-0.0623474	-0.114716
-15.52	-0.0420837	-0.037735	-0.0623473	-0.118622
-15.42	-0.0494995	-0.037735	-0.0623474	-0.114716
-15.32	-0.0538025	-0.0396881	-0.0623473	-0.118622
-15.22	-0.0596619	-0.0357819	-0.0623474	-0.116669
-15.12	-0.0635681	-0.0396881	-0.0545349	-0.126434
-15.02	-0.0596619	-0.037735	-0.060394	-0.116669
-14.92	-0.0538025	-0.037735	-0.0545349	-0.116669
-14.82	-0.0694275	-0.0455475	-0.0623471	-0.126434
-14.72	-0.0538025	-0.0396881	-0.0623474	-0.118622
-14.62	-0.0440369	-0.037735	-0.0623474	-0.108856
-14.52	-0.0420837	-0.0299225	-0.0447696	-0.0971375
-14.42	-0.0596619	-0.0357819	-0.0525818	-0.106903
-14.32	-0.0522461	-0.0361786	-0.051025	-0.0975342
-14.22	-0.0498962	-0.0279694	-0.0428162	-0.0854187
-14.12	-0.0401306	-0.0353851	-0.0502319	-0.0854187
-14.02	-0.0420837	-0.0396881	-0.0428158	-0.0873718
-13.92	-0.0323181	-0.0201569	-0.0330505	-0.0776062
-13.82	-0.030365	-0.0260162	-0.0389101	-0.0756531
-13.72	-0.0342712	-0.0318756	-0.0350037	-0.0756531
-13.62	-0.0323181	-0.0123444	-0.0330505	-0.0678406
-13.52	-0.01474	-0.0103912	-0.025238	-0.058075
-13.42	-0.0221558	-0.0103912	-0.0232849	-0.0561218
-13.32	-0.0166931	-0.0103912	-0.0154724	-0.0561218
-13.22	-0.0229492	-0.00102234	-0.0119629	-0.0565186
-13.12	-0.0225525	0.00132751	-0.0115662	-0.0444031
-13.02	-0.00497437	0.00132751	-0.0115661	-0.026825
-12.92	-0.00302124	0.0110931	-0.00180054	-0.0342407
-12.82	-0.0205994	0.00132751	-0.0193787	-0.0365906
-12.72	-0.01474	-0.00843811	-0.0232849	-0.0463562
-12.62	-0.0205994	-0.00843811	-0.0115662	-0.0463562
-12.52	-0.01474	0.00328064	-0.0115658	-0.0385437
-12.42	-0.00497437	0.0110931	-0.00375366	-0.026825
-12.32	-0.00302124	0.0149994	-0.00961311	-0.026825
-12.22	-0.0127869	0.0110931	-0.00375366	-0.0287781
-12.12	-0.0108337	0.0130463	-0.0111694	-0.026825
-12.02	-0.01474	0.0114899	-0.015472	-0.0190125
-11.92	-0.00497437	0.0189056	-0.00375366	-0.0170593
-11.82	-0.0205994	0.0110931	-0.0213314	-0.0170593
-11.72	-0.00146484	0.0224152	-0.013916	-0.00769043
-11.62	0.00088501	0.0228119	-0.00180054	-0.00534058
-11.52	-0.00692749	0.0228119	-0.00961311	-0.00338745
-11.42	-0.0186462	0.0130463	-0.00180054	-0.0072937
-11.32	0.00088501	0.0228119	0.00991784	0.00637817
-11.22	-0.00888062	0.0149994	-0.00765991	-0.00534058
-11.12	-0.000671387	0.0208588	-0.00180054	0.00637817
-11.02	-0.0127869	0.0130463	-0.00180024	-0.00534058
-10.92	-0.0127869	0.0189056	-0.00180054	-0.00534058
-10.82	-0.00302124	0.0228119	-0.00961274	0.00442505
-10.72	-0.00302124	0.0208588	-0.00180054	0.0220032
-10.62	-0.0127869	0.0110931	-0.0115662	0.00482178
-10.52	-0.0127869	0.0110931	-0.00180016	0.0102844
-10.42	0.00479126	0.0286713	0.00601196	0.0122375
-10.32	-0.00106812	0.0228119	-0.00140418	0.0220032
-10.22	-0.0127869	0.00172424	-0.0115662	0.0122375
-10.12	-0.0127869	0.0110931	-0.00570679	0.0220032
-10.02	-0.00302124	0.0110931	-0.00375374	0.0220032
-9.92	-0.0127869	0.00132751	0.00405884	0.02005
-9.82	-0.0127869	-0.00843811	-0.00180054	0.00442505
-9.72	-0.0127869	-0.0162506	-0.00375366	0.0122375
-9.62	-0.00146484	0.000930786	-0.00219727	0.0216064
-9.52	0.00869751	-0.00648499	0.00601204	0.0220032
-9.42	0.00128174	-0.00648499	0.000152588	0.0259094
-9.32	-0.00302124	-0.0162506	0.00796516	0.0317688
-9.22	0.00088501	-0.0162506	0.00210571	0.0337219
-9.12	-0.00106812	-0.00648499	-0.00765991	0.0376282
-9.02	0.00869751	0.00132751	0.00796516	0.0434875
-8.92	0.00869751	-0.00453186	0.0118713	0.0552063
-8.82	-0.00106812	-0.00648499	0.000152886	0.0376282
-8.72	0.00869751	-0.00648499	0.00836182	0.0434875
-8.62	0.00869751	-0.00608826	0.00796509	0.0552063
-8.52	0.0262756	0.00914001	0.0255428	0.0552063
-8.42	0.00869751	-0.00843811	0.0157776	0.0532532
-8.32	0.00869751	-0.0103912	0.00796539	0.0438843
-8.22	0.0243225	-0.00062561	0.0235901	0.0493469
-8.12	0.0184631	0.00914001	0.0255432	0.0610657
-8.02	0.0262756	0.00132751	0.0255432	0.0532532
-7.92	0.0184631	-0.00062561	0.0177307	0.0513
-7.82	0.0145569	0.00132751	0.0235902	0.0415344
-7.72	0.0169067	0.00132751	0.0255432	0.0513
-7.62	0.0239258	0.0106964	0.0446777	0.0528564
-7.52	0.01651	0.00523376	0.0294495	0.0434875
-7.42	0.00869751	0.00328064	0.0274963	0.0532532
-7.32	0.0184631	-0.00453186	0.0196838	0.0454407
-7.22	0.00869751	-0.00843811	0.0255432	0.0415344
-7.12	0.00869751	0.00328064	0.0274963	0.0454407
-7.02	0.0184631	0.00328064	0.0274964	0.0513
-6.92	0.0282288	0.0130463	0.0274963	0.0532532
-6.82	0.0204163	0.0130463	0.0314025	0.0454407
-6.72	0.0262756	0.00172424	0.0274963	0.0337219
-6.62	0.0204163	0.00132751	0.021637	0.0337219
-6.52	0.0360413	0.0110931	0.0372617	0.0415344
-6.42	0.0282288	0.00132751	0.0294495	0.0454407
-6.32	0.0301819	0.00132751	0.0294498	0.0376282
-6.22	0.0262756	0.0110931	0.0278931	0.0434875
-6.12	0.0379944	0.0110931	0.0274963	0.0454407
-6.02	0.0379944	0.0110931	0.0353085	0.0438843
-5.92	0.0379944	0.00328064	0.037262	0.0337219
-5.82	0.0379944	0.00914001	0.037262	0.0337219
-5.72	0.0379944	0.0110931	0.0274963	0.0434875
-5.62	0.04776	0.0130463	0.0196838	0.0259094
-5.52	0.0575256	0.0302277	0.0368653	0.0430908
-5.42	0.0692444	0.0228119	0.0392151	0.0454407
-5.32	0.0692444	0.024765	0.0314022	0.0454407
-5.22	0.04776	0.0130463	0.037262	0.035675
-5.12	0.0501099	0.00367737	0.0122681	0.0184937
-5.02	0.04776	-0.00648499	0.0255432	0.0141907
-4.92	0.0575256	-0.00843811	0.0274963	0.0141907
-4.82	0.04776	-0.0182037	0.0177307	0.0141907
-4.72	0.0575256	-0.0260162	0.0274963	0.0141907
-4.62	0.0575256	-0.0279694	0.0274963	0.00637817
-4.52	0.0497131	-0.0299225	0.00991894	-0.00534058
-4.42	0.0766602	-0.00883484	0.017334	0.0137939
-4.32	0.07901	0.00328064	0.0196842	0.00637817
-4.22	0.0711975	0.00328064	0.00991821	0.00442505
-4.12	0.0594788	0.0130463	-0.00180054	-0.0131531
-4.02	0.0575256	0.0149994	-0.00180054	-0.0151062
-3.92	0.04776	0.0228119	-0.0115662	-0.0229187
-3.82	0.04776	0.04039	-0.00180016	-0.0248718
-3.72	0.0399475	0.0521088	-0.00180054	-0.0342407
-3.62	0.0282288	0.0423431	-0.00180054	-0.0463562
-3.52	0.0282288	0.0423431	-0.0115662	-0.0561218
-3.42001	0.0379944	0.0521088	-0.00180054	-0.0369873
-3.32	0.0282288	0.0423431	-0.0115662	-0.0385437
-3.22	0.0399475	0.0618744	-0.0193787	-0.0170593
-3.12	0.0555725	0.07164	-0.0115662	-0.0248718
-3.02	0.0497131	0.0638275	-0.0389099	-0.026825
-2.92001	0.0594788	0.0657806	-0.0291443	-0.0307312
-2.82	0.0497131	0.056015	-0.0486755	-0.0346375
-2.72	0.0575256	0.0735931	-0.0603943	-0.0248718
-2.62	0.0657349	0.0739899	-0.0639038	-0.0342407
-2.52	0.0536194	0.0677338	-0.0994568	-0.0639343
-2.42001	0.0575256	0.0735931	-0.103362	-0.0639343
-2.32	0.0555725	0.0696869	-0.124847	-0.0990906
-2.22	0.0575256	0.0661774	-0.102966	-0.114319
-2.12	0.00674438	0.0306244	-0.0662537	-0.130341
-2.02	-0.0538025	0.0267181	-0.0412598	-0.114716
-1.92001	-0.0541992	-0.0103912	-0.0447754	-0.142456
-1.82	-0.0436401	-0.0549164	-0.0525818	-0.153381
-1.72	-0.0541992	-0.0807037	-0.00765991	-0.165497
-1.62	-0.030365	-0.0978851	-0.0209351	-0.186584
-1.52	-0.01474	-0.131485	-0.0100098	-0.203003
-1.42001	0.027832	-0.1436	0.00404978	-0.183075
-1.32	0.00909424	-0.162338	-0.00726318	-0.194397
-1.22	0.0223694	-0.179916	-0.0330505	-0.194794
-1.12	0.0258789	-0.245163	-0.0740662	-0.20105
-1.02	0.0184631	-0.283432	-0.0291443	-0.233459
-0.920006	0.0692444	-0.289688	-0.130309	-0.188934
-0.82	-0.000671387	-0.359604	-0.144379	-0.157684
-0.720001	-0.100677	-0.414688	-0.185394	-0.243225
-0.620003	-0.175293	-0.549057	-0.321716	-0.282684
-0.520004	0.00088501	-0.243591	-0.296722	0.0411377
-0.420006	-0.0327148	0.133743	0.80925	-0.107681
-0.32	0.440338	-4.83969	-5.31976	-0.6987
-0.220001	8.54581	4.42828	1.3271	11.3982
-0.120003	-5.97803	0.120865	-0.71196	0.613022
-0.0200043	-11.694	0.704071	2.05914	-3.90533
0.0799942	-7.05302	4.23923	5.25465	-0.849472
0.18	-1.61005	7.39781	7.76149	3.11693
0.279999	1.57706	8.45992	8.4232	5.25482
0.379997	3.34775	8.67671	8.64389	6.0927
0.479996	4.22511	8.97946	8.76149	6.71536
0.579994	5.33762	9.52243	9.32746	7.38881
0.68	6.52393	10.1376	9.89273	8.2095
0.779999	7.34932	10.6267	10.3322	8.82317
0.879997	8.31769	11.3802	11.3478	9.5517
0.979996	9.20244	12.0814	11.9009	10.3462
1.07999	10.095	12.7361	12.4708	11.0829
1.18	10.7399	13.3318	13.1193	11.7236
1.28	11.4392	13.9627	13.6978	12.3681
1.38	12.1962	14.658	14.3986	13.0575
1.48	13.0481	15.3802	15.1017	13.7447
1.57999	13.8485	16.1517	15.7619	14.479
1.68	14.5017	16.7228	16.3599	15.1396
1.78	15.1982	17.374	16.9298	15.7486
1.88	15.87	18.0017	17.5431	16.3736
1.98	16.595	18.6736	18.149	17.0185
2.07999	17.3056	19.3369	18.7521	17.6294
2.18	17.9657	19.972	19.3318	18.1997
2.28	18.5407	20.615	19.9205	18.8193
2.38	19.1259	21.2435	20.5373	19.3931
2.48	19.7005	21.8509	21.1271	19.9654
2.57999	20.2982	22.3787	21.6724	20.54
2.68	20.8974	22.9759	22.2037	21.1376
2.78	21.4599	23.5345	22.7146	21.6505
2.88	22.0286	24.1013	23.2076	22.1279
2.98	22.597	24.6654	23.6837	22.6083
3.07999	23.1747	25.2255	24.1603	23.1036
3.18	23.6982	25.7244	24.6138	23.581
3.28	24.2454	26.2576	25.09	24.0767
3.38	24.747	26.7587	25.5623	24.5454
3.48	25.2669	27.2068	25.9927	24.9908
3.57999	25.745	27.6478	26.4142	25.4189
3.68	26.2239	28.1052	26.8404	25.9048
3.78	26.7372	28.5849	27.2634	26.3482
3.88	27.2138	29.0173	27.6529	26.7408
3.98	27.6634	29.4662	28.0607	27.1376
4.07999	28.12	29.9412	28.4498	27.5337
4.18	28.5732	30.3369	28.8416	27.9376
4.28	29.036	30.7283	29.2209	28.3271
4.38	29.4251	31.1263	29.5728	28.6802
4.48	29.8524	31.5447	29.9025	29.0263
4.57999	30.2513	31.9545	30.2584	29.3755
4.68	30.6841	32.3353	30.6013	29.7368
4.78	31.095	32.7064	30.9513	30.0767
4.88	31.4911	33.0834	31.2896	30.4243
4.98	31.8939	33.4545	31.6271	30.7466
5.07999	32.2548	33.7966	31.9416	31.0576
5.18	32.6513	34.165	32.2693	31.3849
5.28	33.0067	34.5173	32.5611	31.6802
5.38	33.3841	34.8666	32.8986	31.997
5.48	33.7372	35.2045	33.1701	32.2779
5.57999	34.0833	35.5037	33.4396	32.565
5.68	34.4325	35.8334	33.7287	32.8642
5.78	34.7728	36.1537	34.0259	33.1509
5.88	35.0907	36.4646	34.297	33.4263
5.98	35.388	36.7377	34.5392	33.6704
6.07999	35.7231	37.0166	34.7986	33.9458
6.18	36.0267	37.2888	35.0236	34.1978
6.28	36.3446	37.5638	35.2603	34.4693
6.38	36.6536	37.8392	35.5119	34.7466
6.48	36.9345	38.0857	35.7404	34.9872
6.57999	37.2177	38.3392	35.9533	35.229
6.68	37.5052	38.597	36.1818	35.4595
6.78	37.7899	38.8451	36.3908	35.6958
6.88	38.0482	39.0779	36.5826	35.9302
6.98	38.3232	39.2982	36.7931	36.1591
7.07999	38.5829	39.5345	36.9884	36.3951
7.18	38.8466	39.7689	37.1837	36.5806
7.28	39.1028	39.9939	37.3732	36.7896
7.38	39.3817	40.2162	37.5724	36.979
7.48	39.6357	40.4291	37.7701	37.1767
7.57999	39.8817	40.6361	37.9494	37.3677
7.68	40.1243	40.8259	38.131	37.565
7.78	40.3524	41.015	38.2892	37.7486
7.88	40.6024	41.2045	38.4533	37.9283
7.98	40.8232	41.4056	38.6212	38.1161
8.07999	41.0696	41.5873	38.7701	38.2583
8.18	41.3036	41.7556	38.9416	38.4361
8.28	41.5224	41.9369	39.09	38.5982
8.38	41.7431	42.1166	39.2521	38.7486
8.48	41.9622	42.306	39.4005	38.9052
8.57999	42.1825	42.4763	39.5236	39.0747
8.68	42.4032	42.6459	39.6607	39.2251
8.78	42.6337	42.8353	39.8205	39.3755
8.88	42.8427	43.0072	39.9709	39.5181
8.98	43.0521	43.1869	40.1115	39.6568
9.07999	43.2607	43.3533	40.2423	39.7974
9.18	43.4638	43.5267	40.3712	39.9478
9.28	43.6435	43.6869	40.5025	40.0654
9.38	43.8524	43.8041	40.631	40.188
9.48	44.0345	43.9271	40.7052	40.3267
9.57999	44.204	44.0677	40.8419	40.4497
9.68	44.3817	44.2068	40.9709	40.5767
9.78	44.5634	44.3451	41.0841	40.6978
9.88	44.745	44.4564	41.19	40.8193
9.98	44.9114	44.5755	41.299	40.9458
10.08	45.0829	44.6986	41.4103	41.0572
10.18	45.2509	44.8142	41.5138	41.1763
10.28	45.4228	44.9545	41.6212	41.2876
10.38	45.5751	45.0775	41.6916	41.397
10.48	45.7146	45.197	41.772	41.5009
10.58	45.8407	45.3568	41.8908	41.5849
10.68	46.0126	45.4744	41.9787	41.6939
10.78	46.1806	45.5931	42.0705	41.7954
10.88	46.3118	45.7162	42.149	41.9126
10.98	46.4599	45.8431	42.2287	42.0083
11.08	46.6181	45.9252	42.3087	42.0845
11.18	46.7607	46.0619	42.3888	42.1841
11.28	46.911	46.1463	42.4709	42.2759
11.38	47.0517	46.222	42.549	42.3658
11.48	47.2001	46.3119	42.6388	42.4638
11.58	47.3489	46.4037	42.7287	42.563
11.68	47.4989	46.4837	42.7877	42.6431
11.78	47.6474	46.5658	42.8849	42.7447
11.88	47.788	46.6521	42.9611	42.8247
11.98	47.9013	46.7416	43.0255	42.9048
12.08	48.0399	46.8431	43.1095	42.9849
12.18	48.1591	46.9154	43.1681	43.0747
12.28	48.2982	46.9955	43.2365	43.1533
12.38	48.4189	47.0931	43.2892	43.2232
12.48	48.5595	47.1931	43.3595	43.3052
12.58	48.6708	47.2748	43.4201	43.3599
12.68	48.7899	47.3822	43.4709	43.4322
12.78	48.9091	47.472	43.5181	43.5181
12.88	49.0126	47.5658	43.5783	43.5767
12.98	49.1302	47.6263	43.6291	43.6474
13.08	49.2646	47.7201	43.7072	43.7115
13.18	49.3642	47.7884	43.7423	43.7564
13.28	49.4872	47.8802	43.8068	43.8326
13.38	49.6005	47.9451	43.8498	43.9048
13.48	49.6923	48.013	43.9084	43.9654
13.58	49.7899	48.1029	43.9689	44.0357
13.68	49.8993	48.1927	44.0392	44.0865
13.78	50.0091	48.2435	44.09	44.1431
13.88	50.1181	48.2865	44.1588	44.1958
13.98	50.2294	48.3435	44.2169	44.2744
14.08	50.3192	48.433	44.2697	44.3247
14.18	50.3993	48.5033	44.299	44.3853
14.28	50.4989	48.5619	44.3771	44.4654
14.38	50.5868	48.6127	44.4201	44.5142
14.48	50.6825	48.683	44.4982	44.5826
14.58	50.7689	48.7435	44.549	44.6353
14.68	50.8759	48.8041	44.59	44.7056
14.78	50.9501	48.8455	44.6291	44.7583
14.88	51.0282	48.9134	44.6798	44.8251
14.98	51.1357	48.9916	44.7365	44.8911
15.08	51.2001	49.0423	44.7697	44.9341
15.18	51.2821	49.0951	44.8013	44.9771
15.28	51.37	49.1537	44.8478	45.0259
15.38	51.4403	49.224	44.8888	45.063
15.48	51.5478	49.2943	44.9377	45.1138
15.58	51.6103	49.3451	44.9689	45.1451
15.68	51.679	49.4041	45.0002	45.1861
15.78	51.7489	49.472	45.0373	45.2466
15.88	51.8388	49.513	45.0705	45.2935
15.98	51.911	49.556	45.1134	45.3365
16.08	51.9911	49.5931	45.131	45.3775
16.18	52.0907	49.6439	45.1681	45.4052
16.28	52.1708	49.6947	45.2189	45.4536
16.38	52.2528	49.7279	45.2423	45.4947
16.48	52.331	49.7552	45.2697	45.5161
16.58	52.4189	49.7947	45.3111	45.563
16.68	52.5013	49.8548	45.3576	45.5962
16.78	52.5907	49.9017	45.3908	45.6255
16.88	52.663	49.9271	45.4201	45.647
16.98	52.7392	49.9837	45.4611	45.6939
17.08	52.8114	50.0248	45.508	45.7271
17.18	52.872	50.0853	45.5314	45.7544
17.28	52.9228	50.1107	45.5705	45.7681
17.38	52.9814	50.1541	45.6017	45.8052
17.48	53.0517	50.2045	45.6388	45.8482
17.58	53.1298	50.2474	45.672	45.8853
17.68	53.2005	50.306	45.7091	45.9263
17.78	53.2685	50.3431	45.7423	45.9654
17.88	53.3329	50.3978	45.7716	45.9888
17.98	53.411	50.4564	45.7912	46.0161
18.08	53.4892	50.513	45.8283	46.0552
18.18	53.5517	50.558	45.8634	46.0884
18.28	53.6317	50.615	45.8908	46.1353
18.38	53.6825	50.6341	45.9103	46.1669
18.48	53.7411	50.6771	45.9396	46.2036
18.58	53.7923	50.697	45.9521	46.2275
18.68	53.8485	50.7337	45.9962	46.2525
18.78	53.8997	50.7748	46.0294	46.2935
18.88	53.9774	50.7943	46.047	46.3247
18.98	54.0185	50.8338	46.088	46.354
19.08	54.079	50.8607	46.1095	46.4029
19.18	54.12	50.8939	46.1369	46.4439
19.28	54.1728	50.9056	46.1603	46.4576
19.38	54.2196	50.9427	46.1896	46.4829
19.48	54.2704	50.9564	46.1916	46.5083
19.58	54.3212	50.9759	46.2189	46.5435
19.68	54.372	50.9955	46.2404	46.5767
19.78	54.4384	51.033	46.2697	46.6138
19.88	54.4716	51.0345	46.2892	46.6353
19.98	54.538	51.0697	46.3166	46.6646
20.08	54.5794	51.1127	46.34	46.6861
20.18	54.6161	51.1322	46.3673	46.7232
20.28	54.661	51.1556	46.381	46.7466
20.38	54.706	51.1732	46.399	46.7646
20.48	54.7587	51.2045	46.4357	46.7915
20.58	54.8017	51.224	46.4494	46.815
20.68	54.8505	51.2435	46.4767	46.8423
20.78	54.9071	51.265	46.4982	46.8755
20.88	54.9403	51.3025	46.5177	46.9029
20.98	54.9716	51.3158	46.5216	46.9165
21.08	55.0282	51.3431	46.547	46.9439
21.18	55.0614	51.3568	46.5587	46.9654
21.28	55.1317	51.3744	46.5802	46.9751
21.38	55.1884	51.4017	46.5978	46.9966
21.48	55.2294	51.4447	46.6271	47.024
21.58	55.2689	51.474	46.6505	47.0533
21.68	55.2903	51.4939	46.6588	47.0673
21.78	55.3349	51.5228	46.6779	47.0826
21.88	55.3778	51.5427	46.6974	47.1021
21.98	55.4267	51.5697	46.6994	47.1158
22.08	55.4794	51.5912	46.7267	47.1431
22.18	55.5282	51.6029	46.7462	47.1646
22.28	55.5497	51.6322	46.7619	47.1743
22.38	55.5888	51.6634	46.7873	47.2036
22.48	55.62	51.6908	46.8185	47.2138
22.58	55.6571	51.7123	46.8283	47.2408
22.68	55.6708	51.724	46.8287	47.2544
22.78	55.6985	51.7611	46.8556	47.2818
22.88	55.747	51.8041	46.8771	47.3013
22.98	55.7782	51.806	46.881	47.3169
23.08	55.8095	51.822	46.9064	47.3423
23.18	55.8485	51.8509	46.9181	47.354
23.28	55.8798	51.8724	46.9377	47.3736
23.38	55.9071	51.9115	46.9494	47.3951
23.48	55.9364	51.9232	46.9572	47.4126
23.58	55.9521	51.9427	46.9611	47.4283
23.68	55.9892	51.9642	46.9787	47.4439
23.78	56.0185	51.9837	47.0002	47.4556
23.88	56.0497	52.0033	47.008	47.4849
23.98	56.0907	52.017	47.0294	47.5064
24.08	56.1103	52.0423	47.049	47.5259
24.18	56.1142	52.0541	47.0431	47.5259
24.28	56.1591	52.0755	47.0685	47.5454
24.38	56.1903	52.0951	47.0802	47.5669
24.48	56.2392	52.1224	47.0998	47.5747
24.58	56.261	52.1541	47.1212	47.5966
24.68	56.2978	52.1634	47.1291	47.6138
24.78	56.3407	52.1849	47.1486	47.6353
24.88	56.37	52.1966	47.1529	47.6451
24.98	56.4091	52.222	47.1779	47.6568
25.08	56.4306	52.2357	47.1798	47.6665
25.18	56.4716	52.2552	47.1974	47.6841
25.28	56.5028	52.267	47.2033	47.6958
25.38	56.5399	52.2826	47.2189	47.7154
25.48	56.5614	52.306	47.2384	47.7271
25.58	56.6103	52.3338	47.258	47.7544
25.68	56.6493	52.3548	47.2677	47.7661
25.78	56.6614	52.3728	47.272	47.7763
25.88	56.6806	52.392	47.2873	47.7954
25.98	56.7099	52.3959	47.299	47.815
26.08	56.7298	52.4134	47.3087	47.8247
26.18	56.7567	52.4134	47.3087	47.8365
26.28	56.7899	52.4427	47.3283	47.854
26.38	56.8017	52.4466	47.3224	47.8661
26.48	56.8173	52.4642	47.338	47.8736
26.58	56.8505	52.4724	47.3576	47.8853
26.68	56.8778	52.4935	47.3693	47.9029
26.78	56.8915	52.5052	47.3908	47.9146
26.88	56.911	52.5209	47.4005	47.9263
26.98	56.9286	52.5443	47.4084	47.9341
27.08	56.9696	52.5638	47.4181	47.9361
27.18	56.9911	52.5736	47.4318	47.9458
27.28	57.0107	52.5951	47.4494	47.9634
27.38	57.0306	52.6127	47.4498	47.9849
27.48	57.0497	52.6263	47.4591	47.9888
27.58	57.0771	52.6361	47.4787	48.0044
27.68	57.0927	52.6463	47.4728	48.0181
27.78	57.1103	52.6712	47.4884	48.0259
27.88	57.1376	52.6947	47.5002	48.0552
27.98	57.161	52.7045	47.5177	48.0572
28.08	57.1806	52.724	47.5216	48.0747
28.18	57.1942	52.7357	47.5236	48.0673
28.28	57.2196	52.7552	47.5392	48.0845
28.38	57.2587	52.7748	47.5587	48.104
28.48	57.2743	52.7865	47.5607	48.1079
28.58	57.2997	52.806	47.5607	48.1236
28.68	57.3212	52.8255	47.5802	48.1275
28.78	57.3505	52.8451	47.5919	48.1451
28.88	57.372	52.865	47.5919	48.147
28.98	57.4032	52.8666	47.5919	48.147
29.08	57.4306	52.8841	47.6095	48.1568
29.18	57.4579	52.9115	47.6291	48.1724
29.28	57.4739	52.9173	47.6334	48.188
29.38	57.4989	52.9252	47.631	48.188
29.48	57.5204	52.9349	47.6486	48.1978
29.58	57.5497	52.9466	47.6505	48.2056
29.68	57.581	52.9642	47.6701	48.2251
29.78	57.6103	52.9759	47.672	48.2388
29.88	57.6317	52.9744	47.6798	48.2466
29.98	57.6591	52.9935	47.6916	48.2486
30.08	57.6825	53.0052	47.7091	48.2661
30.18	57.7005	53.0056	47.7095	48.2665
30.28	57.7196	53.013	47.7287	48.2744
30.38	57.7489	53.0306	47.7404	48.2935
30.48	57.7704	53.0443	47.7482	48.3033
30.58	57.7978	53.0638	47.7599	48.3052
30.68	57.8212	53.0638	47.758	48.313
30.78	57.8485	53.0755	47.7716	48.3247
30.88	57.8798	53.0931	47.7794	48.3326
30.98	57.8919	53.097	47.7912	48.3365
31.08	57.9267	53.1033	47.8009	48.354
31.18	57.9403	53.1146	47.8087	48.3658
31.28	57.9774	53.1322	47.8209	48.3736
31.38	58.0009	53.1439	47.8205	48.3931
31.48	58.0282	53.1537	47.8283	48.397
31.58	58.0575	53.1537	47.84	48.4048
31.68	58.0888	53.1654	47.8478	48.4146
31.78	58.1005	53.183	47.8576	48.4165
31.88	58.1181	53.1947	47.8693	48.4341
31.98	58.1474	53.2045	47.8791	48.4439
32.08	58.161	53.2146	47.881	48.4458
32.18	58.1786	53.2416	47.8888	48.4556
32.28	58.1903	53.263	47.8908	48.4673
32.38	58.2196	53.2748	47.9084	48.4751
32.48	58.2314	53.2845	47.9103	48.4849
32.58	58.2489	53.3041	47.922	48.4951
32.68	58.2607	53.3138	47.9298	48.4947
32.78	58.2782	53.3255	47.94	48.5142
32.88	58.2997	53.3451	47.9474	48.524
32.98	58.3192	53.3724	47.9591	48.5357
33.08	58.3388	53.3845	47.9787	48.5435
33.18	58.3489	53.3939	47.9884	48.5533
33.28	58.3681	53.4115	47.9904	48.5728
33.38	58.3603	53.4037	47.9884	48.5572
33.48	58.3759	53.4134	47.9962	48.563
33.58	58.3954	53.4232	48.008	48.565
33.68	58.4247	53.4408	48.0236	48.5806
33.78	58.4306	53.4525	48.0216	48.5767
33.88	58.4462	53.4623	48.0373	48.5826
33.98	58.4657	53.4642	48.047	48.5923
34.08	58.4794	53.474	48.0568	48.6021
34.18	58.497	53.4916	48.0685	48.6138
34.28	58.5107	53.4935	48.0802	48.6079
34.38	58.5165	53.5017	48.0802	48.6138
34.48	58.538	53.513	48.0783	48.6255
34.58	58.5497	53.5228	48.088	48.6333
34.68	58.579	53.5423	48.1115	48.6548
34.78	58.5712	53.5345	48.0998	48.6454
34.88	58.6005	53.556	48.1197	48.6646
34.98	58.62	53.5736	48.1291	48.6743
35.08	58.62	53.5638	48.1193	48.6822
35.18	58.6376	53.5814	48.1271	48.6841
35.28	58.6493	53.5931	48.1369	48.6919
35.38	58.6689	53.5931	48.1388	48.7017
35.48	58.6712	53.6048	48.1388	48.6958
35.58	58.6962	53.6033	48.1564	48.6958
35.68	58.706	53.6107	48.1584	48.7036
35.78	58.7196	53.6224	48.1603	48.7134
35.88	58.7372	53.6224	48.1681	48.7154
35.98	58.7489	53.6302	48.1701	48.7232
36.08	58.7665	53.6439	48.1779	48.7349
36.18	58.788	53.6439	48.1974	48.7427
36.28	58.7899	53.6615	48.2072	48.7466
36.38	58.7978	53.6634	48.1994	48.7544
36.48	58.8271	53.6712	48.2189	48.7642
36.58	58.829	53.6752	48.2209	48.7661
36.68	58.8407	53.6771	48.2209	48.7681
36.78	58.8505	53.683	48.2306	48.774
36.88	58.8759	53.7009	48.2462	48.7915
36.98	58.8622	53.7025	48.2404	48.7783
37.08	58.872	53.7025	48.2408	48.7837
37.18	58.8974	53.7298	48.256	48.7935
37.28	58.911	53.7357	48.2521	48.7954
37.38	58.9189	53.7337	48.2502	48.8033
37.48	58.929	53.7513	48.258	48.815
37.58	58.9482	53.7533	48.2677	48.8228
37.68	58.9677	53.763	48.2697	48.8345
37.78	58.9696	53.7748	48.2794	48.8443
37.88	58.9774	53.7923	48.2892	48.8462
37.98	59.0048	53.8119	48.3166	48.8618
38.08	59.0204	53.8138	48.3205	48.8658
38.18	59.0302	53.8158	48.3205	48.8736
38.28	59.038	53.8255	48.338	48.8833
38.38	59.0321	53.8255	48.3224	48.8794
38.48	59.0478	53.8338	48.3302	48.8853
38.58	59.0614	53.8334	48.3322	48.8951
38.68	59.079	53.8334	48.34	48.9048
38.78	59.0794	53.8435	48.3306	48.8876
38.88	59.0888	53.8431	48.3478	48.9029
38.98	59.0966	53.8529	48.3576	48.9048
39.08	59.0829	53.8431	48.3404	48.8853
39.18	59.1083	53.8529	48.3556	48.9029
39.28	59.1181	53.8548	48.3498	48.8951
39.38	59.1376	53.8724	48.3576	48.9048
39.48	59.1571	53.8822	48.3673	48.9224
39.58	59.1708	53.8845	48.3693	48.9169
39.68	59.1786	53.8998	48.3693	48.9048
39.78	59.206	53.9115	48.3849	48.9302
39.88	59.2083	53.9037	48.3869	48.9243
39.98	59.2157	53.9212	48.3888	48.9322
40.08	59.2274	53.933	48.3966	48.9419
40.18	59.2372	53.9408	48.4005	48.9536
40.28	59.2392	53.9408	48.3986	48.9634
40.38	59.2567	53.9427	48.4084	48.9556
40.48	59.2665	53.9545	48.4103	48.9634
40.58	59.2802	53.9545	48.4181	48.9732
40.68	59.288	53.972	48.4201	48.9751
40.78	59.2993	53.9834	48.447	48.9923
40.88	59.3192	53.9939	48.4517	48.9947
40.98	59.3196	53.9861	48.44	48.9951
41.08	59.329	54.0013	48.4474	48.9966
41.18	59.3368	54.0033	48.4494	48.9947
41.28	59.3388	54.0033	48.4396	48.9947
41.38	59.3583	54.0209	48.4474	49.0044
41.48	59.3681	54.0248	48.4669	49.0142
41.58	59.3798	54.0423	48.4689	49.024
41.68	59.3876	54.0443	48.4787	49.0259
41.78	59.4091	54.0443	48.4806	49.024
41.88	59.4091	54.0502	48.4767	49.022
41.98	59.4267	54.0521	48.4787	49.0318
42.08	59.4364	54.0521	48.4865	49.0415
42.18	59.456	54.0716	48.4962	49.0454
42.28	59.4599	54.0642	48.4904	49.0454
42.38	59.4696	54.0697	48.4962	49.0439
42.48	59.497	54.1009	48.5255	49.0611
42.58	59.5107	54.1127	48.5236	49.065
42.68	59.5282	54.1146	48.5294	49.0728
42.78	59.5302	54.1224	48.5314	49.0826
42.88	59.5399	54.1341	48.5392	49.0845
42.98	59.5497	54.142	48.5392	49.0923
43.08	59.5595	54.1537	48.5494	49.104
43.18	59.5692	54.1615	48.5568	49.0962
43.28	59.5888	54.1654	48.549	49.104
43.38	59.5868	54.1634	48.5568	49.0943
43.48	59.5775	54.1634	48.5587	49.1021
43.58	59.5966	54.181	48.5666	49.104
43.68	59.5985	54.1736	48.5607	49.104
43.78	59.5985	54.1888	48.5666	49.104
43.88	59.6239	54.2005	48.5763	49.1099
43.98	59.6278	54.2103	48.5861	49.1138
44.08	59.6357	54.2123	48.588	49.1236
44.18	59.6357	54.2103	48.588	49.1158
44.28	59.6474	54.222	48.5978	49.1138
44.38	59.6669	54.2298	48.5998	49.1236
44.48	59.6786	54.2416	48.6095	49.1353
44.58	59.6962	54.2435	48.6173	49.1431
44.68	59.6884	54.2513	48.6177	49.1337
44.78	59.706	54.2533	48.6349	49.1411
44.88	59.7274	54.2533	48.6447	49.1431
44.98	59.7196	54.2517	48.6369	49.1411
45.08	59.7372	54.2591	48.6466	49.1509
45.18	59.7392	54.2709	48.6486	49.1607
45.28	59.747	54.2806	48.6564	49.1529
45.38	59.7665	54.2728	48.6662	49.1626
45.48	59.7763	54.2728	48.6584	49.1724
45.58	59.788	54.2826	48.6662	49.1822
45.68	59.7899	54.2904	48.6681	49.1841
45.78	59.7978	54.2923	48.6759	49.1919
45.88	59.8099	54.3119	48.6896	49.2056
45.98	59.8173	54.3138	48.6994	49.2134
46.08	59.8192	54.3216	48.7013	49.2134
46.18	59.8271	54.3255	48.7091	49.2154
46.28	59.8485	54.3334	48.7189	49.2173
46.38	59.8583	54.3353	48.7189	49.2251
46.48	59.8622	54.3353	48.713	49.2271
46.58	59.8681	54.3435	48.7189	49.2349
46.68	59.8778	54.3509	48.7287	49.2271
46.78	59.8798	54.3529	48.7193	49.2447
46.88	59.8974	54.3627	48.7267	49.2544
46.98	59.9091	54.3548	48.7384	49.2544
47.08	59.9091	54.3509	48.7365	49.2431
47.18	59.9169	54.3627	48.7287	49.2525
47.28	59.9403	54.3822	48.7482	49.2564
47.38	59.9384	54.3724	48.7462	49.2622
47.48	59.9482	54.3802	48.7462	49.2622
47.58	59.9599	54.3861	48.7404	49.2642
47.68	59.9599	54.3744	48.7462	49.272
47.78	59.9853	54.3998	48.7638	49.2818
47.88	59.9798	54.3959	48.7502	49.2837
47.98	60.0048	54.4002	48.7658	49.2993
48.08	59.9989	54.3998	48.756	49.2935
48.18	60.0067	54.4095	48.7599	49.2915
48.28	59.9989	54.4115	48.758	49.2935
48.38	60.0067	54.4134	48.7677	49.2954
48.48	60.0107	54.4134	48.7619	49.2876
48.58	60.0165	54.4134	48.758	49.2935
48.68	60.0185	54.4232	48.7677	49.3033
48.78	60.038	54.431	48.7697	49.3052
48.88	60.0399	54.4232	48.7677	49.313
48.98	60.0399	54.4408	48.7775	49.315
49.08	60.0478	54.4447	48.7794	49.3247
49.18	60.0517	54.4447	48.7697	49.3267
49.28	60.0575	54.4545	48.7794	49.3154
49.38	60.0614	54.4529	48.7794	49.3326
49.48	60.0692	54.4505	48.7798	49.3423
49.58	60.0618	54.4447	48.7794	49.3267
49.68	60.0673	54.4427	48.7775	49.3326
49.78	60.0575	54.4525	48.7697	49.3326
49.88	60.0595	54.4447	48.7775	49.3423
49.98	60.0673	54.4623	48.7873	49.354
50.08	60.0692	54.4642	48.797	49.356
50.18	60.0692	54.4642	48.7814	49.3462
50.28	60.079	54.472	48.7873	49.3462
50.38	60.0888	54.474	48.7794	49.354
50.48	60.081	54.472	48.7794	49.354
50.58	60.0985	54.4642	48.799	49.3638
50.68	60.0829	54.4642	48.7834	49.3658
50.78	60.081	54.474	48.7892	49.3736
50.88	60.0888	54.4857	48.7814	49.3755
50.98	60.0985	54.4857	48.7892	49.3736
51.08	60.1005	54.4935	48.7912	49.3853
51.18	60.1024	54.4939	48.799	49.3872
51.28	60.1009	54.492	48.7916	49.3857
51.38	60.0989	54.4916	48.797	49.3755
51.48	60.1064	54.4935	48.797	49.3833
51.58	60.1064	54.5013	48.7896	49.3833
51.68	60.1083	54.513	48.8068	49.3951
51.78	60.1083	54.5052	48.8087	49.3853
51.88	60.1161	54.5111	48.8166	49.3931
51.98	60.1259	54.513	48.8185	49.4029
52.08	60.12	54.5033	48.8087	49.397
52.18	60.12	54.5052	48.8087	49.3872
52.28	60.12	54.4955	48.799	49.3951
52.38	60.1376	54.5033	48.8068	49.3954
52.48	60.1396	54.5037	48.8185	49.4029
52.58	60.1474	54.5111	48.8283	49.4126
52.68	60.1571	54.513	48.8283	49.4126
52.78	60.1532	54.513	48.8127	49.4048
52.88	60.1396	54.5033	48.8087	49.3951
52.98	60.1415	54.5033	48.8087	49.3951
53.08	60.1493	54.5033	48.8107	49.3931
53.18	60.1493	54.5013	48.8185	49.4029
53.28	60.1513	54.5052	48.8107	49.4068
53.38	60.1513	54.5052	48.8107	49.397
53.48	60.1669	54.513	48.8087	49.4048
53.58	60.1614	54.515	48.8107	49.4068
53.68	60.1669	54.515	48.8185	49.4048
53.78	60.1767	54.5134	48.8091	49.4068
53.88	60.1903	54.5306	48.8283	49.4146
53.98	60.1982	54.5326	48.838	49.4243
54.08	60.2177	54.5423	48.8478	49.4165
54.18	60.2196	54.5443	48.8576	49.4243
54.28	60.2196	54.5365	48.8419	49.4185
54.38	60.2353	54.5502	48.8556	49.4322
54.48	60.2314	54.5462	48.8517	49.4361
54.58	60.2392	54.5443	48.8576	49.4247
54.68	60.2489	54.5521	48.8576	49.4439
54.78	60.2587	54.5541	48.8595	49.4439
54.88	60.2607	54.5638	48.8673	49.4536
54.98	60.2685	54.5658	48.8673	49.4556
55.08	60.2782	54.5658	48.8791	49.4634
55.18	60.2782	54.5642	48.881	49.4732
55.28	60.2802	54.5716	48.8888	49.4829
55.38	60.2802	54.5658	48.881	49.4673
55.48	60.2978	54.5716	48.8888	49.481
55.58	60.2841	54.5658	48.881	49.4673
55.68	60.2899	54.5716	48.8791	49.4751
55.78	60.2919	54.5755	48.881	49.4849
55.88	60.2997	54.5736	48.8791	49.4771
55.98	60.3095	54.5755	48.8888	49.4849
56.08	60.3114	54.5755	48.8908	49.4947
56.18	60.3192	54.5834	48.8888	49.4966
56.28	60.3099	54.5853	48.8888	49.5044
56.38	60.3271	54.5838	48.8888	49.4966
56.48	60.3271	54.5912	48.8908	49.5044
56.58	60.329	54.5834	48.8791	49.5044
56.68	60.331	54.5931	48.8908	49.5083
56.78	60.329	54.5853	48.8908	49.5064
56.88	60.3388	54.5853	48.8912	49.5068
56.98	60.3485	54.6009	48.8966	49.522
57.08	60.3388	54.5951	48.8986	49.5142
57.18	60.3485	54.6029	48.9084	49.524
57.28	60.3583	54.6127	48.9103	49.5337
57.38	60.3505	54.6146	48.9084	49.5357
57.48	60.3681	54.6244	48.9181	49.5435
57.58	60.3759	54.6205	48.9181	49.5513
57.68	60.3817	54.6185	48.9201	49.5474
57.78	60.3817	54.6244	48.9279	49.5533
57.88	60.3681	54.6131	48.9162	49.5337
57.98	60.37	54.6205	48.9201	49.5318
58.08	60.3778	54.6224	48.9181	49.5435
58.18	60.3778	54.6205	48.9279	49.5357
58.28	60.3876	54.6302	48.9377	49.5435
58.38	60.3876	54.6322	48.9377	49.5435
58.48	60.4013	54.6341	48.9591	49.5552
58.58	60.3993	54.642	48.9611	49.565
58.68	60.4091	54.6517	48.9513	49.5572
58.78	60.4091	54.6517	48.9591	49.565
58.88	60.4091	54.6634	48.9689	49.565
58.98	60.4286	54.6752	48.9787	49.5845
59.08	60.4286	54.6732	48.9806	49.5767
59.18	60.4403	54.683	48.9884	49.5747
59.28	60.4403	54.6849	48.9884	49.5747
59.38	60.4306	54.683	48.9787	49.5747
59.48	60.4423	54.6771	48.9923	49.5767
59.58	60.4482	54.6908	48.9904	49.5747
59.68	60.4521	54.6849	48.9923	49.5767
59.78	60.4501	54.6849	48.981	49.5747
59.88	60.4696	54.7025	48.9884	49.5845
59.98	60.4696	54.7025	48.9982	49.5943
60.08	60.4794	54.7142	48.9982	49.5865
60.18	60.4716	54.7084	48.9826	49.5767
60.28	60.4794	54.7045	48.9884	49.5747
60.38	60.4794	54.7142	48.9884	49.5747
60.48	60.4892	54.724	48.9982	49.5845
60.58	60.4892	54.724	48.9982	49.5865
60.68	60.4892	54.7337	48.9982	49.5865
60.78	60.5087	54.7533	49.0177	49.5962
60.88	60.5087	54.7439	49.0099	49.5962
60.98	60.5087	54.7513	49.0177	49.5962
61.08	60.5185	54.7513	49.0099	49.5869
61.18	60.5185	54.7533	49.0177	49.5845
61.28	60.5185	54.763	49.0177	49.5943
61.38	60.5302	54.763	49.0294	49.5943
61.48	60.5321	54.7572	49.0216	49.5865
61.58	60.538	54.7709	49.0197	49.5923
61.68	60.5399	54.7728	49.0294	49.604
61.78	60.5321	54.767	49.0314	49.5962
61.88	60.538	54.7806	49.0373	49.6021
61.98	60.5321	54.7845	49.0314	49.5962
62.08	60.5399	54.7845	49.0412	49.604
62.18	60.5575	54.7923	49.0392	49.5962
62.28	60.5595	54.7923	49.049	49.5943
62.38	60.5595	54.8021	49.0509	49.5943
62.48	60.5771	54.8041	49.049	49.6118
62.58	60.579	54.8138	49.0587	49.6138
62.68	60.579	54.8138	49.0509	49.6138
62.78	60.5888	54.8334	49.0685	49.6236
62.88	60.5794	54.8162	49.0591	49.624
62.98	60.5868	54.8216	49.0568	49.6138
63.08	60.5946	54.8412	49.0685	49.6118
63.18	60.5966	54.8412	49.0591	49.6216
63.28	60.5966	54.8431	49.0666	49.6216
63.38	60.6064	54.8509	49.0685	49.6314
63.48	60.6064	54.8513	49.0763	49.6314
63.58	60.6083	54.8623	49.0705	49.6236
63.68	60.6064	54.8724	49.0666	49.6314
63.78	60.6064	54.8728	49.0763	49.6314
63.88	60.6259	54.89	49.0959	49.6529
63.98	60.6161	54.89	49.0959	49.6431
64.08	60.6376	54.9095	49.1056	49.6529
64.18	60.6376	54.9193	49.1076	49.6626
64.28	60.6454	54.9212	49.1056	49.6626
64.38	60.6474	54.9095	49.1076	49.6529
64.48	60.6474	54.9134	49.1173	49.6529
64.58	60.6571	54.9212	49.1193	49.6548
64.68	60.6669	54.9232	49.1173	49.6529
64.78	60.6689	54.933	49.1369	49.6724
64.88	60.6669	54.9408	49.1369	49.6724
64.98	60.6669	54.9505	49.1564	49.6724
65.08	60.6689	54.9525	49.1584	49.6743
65.18	60.6747	54.9603	49.1681	49.6802
65.28	60.6689	54.9564	49.1701	49.6665
65.38	60.6767	54.9623	49.1701	49.6724
65.48	60.6767	54.9642	49.1877	49.6822
65.58	60.6767	54.9627	49.1974	49.6822
65.68	60.6864	54.9701	49.1994	49.6919
65.78	60.6982	54.972	49.2189	49.7036
65.88	60.7001	54.9896	49.2189	49.7134
65.98	60.6903	54.9857	49.2306	49.7154
66.08	60.6982	54.9916	49.2384	49.7056
66.18	60.7079	54.9935	49.2404	49.7134
66.28	60.6982	54.9837	49.2384	49.7134
66.38	60.7079	54.9837	49.258	49.7232
66.48	60.7177	54.9916	49.2584	49.7232
66.58	60.7099	54.9935	49.2677	49.7329
66.68	60.7177	54.9935	49.2873	49.7427
66.78	60.7274	55.0033	49.297	49.7427
66.88	60.7372	55.0228	49.299	49.7544
66.98	60.7411	55.0248	49.3068	49.7642
67.08	60.7489	55.0423	49.3263	49.7564
67.18	60.7587	55.033	49.3302	49.7642
67.28	60.7685	55.0502	49.338	49.774
67.38	60.7607	55.0423	49.338	49.774
67.48	60.7685	55.0619	49.3498	49.7837
67.58	60.7782	55.0638	49.3576	49.7857
67.68	60.788	55.0736	49.3673	49.7837
67.78	60.7997	55.0736	49.381	49.7935
67.88	60.7997	55.0814	49.3791	49.7954
67.98	60.8099	55.0736	49.381	49.7974
68.08	60.8173	55.0755	49.3986	49.8052
68.18	60.8173	55.0912	49.4064	49.813
68.28	60.829	55.1048	49.4181	49.8247
68.38	60.8388	55.1033	49.4201	49.8251
68.48	60.8329	55.1029	49.4201	49.8247
68.58	60.829	55.1146	49.4318	49.8228
68.68	60.831	55.1146	49.4396	49.815
68.78	60.8388	55.1224	49.4494	49.8228
68.88	60.8485	55.1244	49.4689	49.8267
68.98	60.8603	55.1341	49.4787	49.8345
69.08	60.8564	55.1224	49.4884	49.8326
69.18	60.8603	55.1224	49.4888	49.8423
69.28	60.8505	55.1244	49.4884	49.8365
69.38	60.8583	55.1244	49.4884	49.8423
69.48	60.8603	55.1326	49.4962	49.8443
69.58	60.8759	55.1478	49.506	49.854
69.68	60.8974	55.1615	49.5275	49.8638
69.78	60.888	55.1634	49.5197	49.8736
69.88	60.8857	55.1712	49.5275	49.8658
69.98	60.8896	55.183	49.5373	49.8736
70.08	60.8974	55.183	49.547	49.8755
70.18	60.9071	55.1908	49.549	49.8833
70.28	60.9169	55.183	49.5373	49.8833
70.38	60.9091	55.1849	49.5392	49.8951
70.48	60.9169	55.2025	49.547	49.9048
70.58	60.9169	55.2025	49.5509	49.8954
70.68	60.9169	55.222	49.5666	49.9009
70.78	60.9384	55.224	49.5783	49.9048
70.88	60.9208	55.2318	49.5783	49.9029
70.98	60.9208	55.2263	49.5724	49.9048
71.08	60.9208	55.2416	49.5783	49.9126
71.18	60.911	55.2337	49.5783	49.9048
71.28	60.9169	55.2416	49.5767	49.9204
71.38	60.9306	55.2611	49.588	49.9263
71.48	60.9306	55.263	49.5978	49.9341
71.58	60.9364	55.2806	49.5978	49.9341
71.68	60.9384	55.2826	49.6076	49.9439
71.78	60.9384	55.2826	49.5978	49.9439
71.88	60.929	55.2943	49.5998	49.9536
71.98	60.9384	55.2943	49.6076	49.9556
72.08	60.956	55.3021	49.6252	49.9712
72.18	60.9501	55.3119	49.6193	49.9771
72.28	60.9501	55.3177	49.6193	49.9771
72.38	60.9501	55.3236	49.6173	49.9771
72.48	60.9482	55.3334	49.6212	49.9751
72.58	60.9579	55.3338	49.6291	49.9771
72.68	60.9677	55.3509	49.6388	49.9849
72.78	60.9579	55.349	49.6193	49.9829
72.88	60.956	55.3509	49.6271	49.9833
72.98	60.9735	55.3568	49.6447	49.9986
73.08	60.9794	55.3724	49.631	50.0044
73.18	60.9774	55.3724	49.6369	50.0025
73.28	60.9696	55.3627	49.6291	49.9947
73.38	60.9774	55.3705	49.6271	50.0025
73.48	60.9774	55.3724	49.6369	49.9947
73.58	60.9872	55.3802	49.6291	50.0025
73.68	60.9872	55.3822	49.6369	50.0122
73.78	60.997	55.392	49.6486	50.0142
73.88	61.0067	55.4017	49.6584	50.0122
73.98	61.0165	55.4037	49.6681	50.0142
74.08	61.0165	55.4115	49.6681	50.0122
74.18	61.0263	55.4134	49.6779	50.022
74.28	61.038	55.4212	49.6877	50.0142
74.38	61.038	55.4216	49.688	50.022
74.48	61.038	55.4291	49.6955	50.0337
74.58	61.0478	55.433	49.6974	50.0337
74.68	61.0478	55.431	49.6974	50.0161
74.78	61.0673	55.4427	49.7169	50.0337
74.88	61.0497	55.4408	49.7072	50.024
74.98	61.0673	55.4525	49.7267	50.0435
75.08	61.0771	55.4525	49.7189	50.0533
75.18	61.0771	55.4603	49.7267	50.0533
75.28	61.0771	55.4603	49.7267	50.0454
75.38	61.0868	55.4701	49.7365	50.0435
75.48	61.079	55.4701	49.7365	50.0533
75.58	61.0868	55.474	49.7462	50.0536
75.68	61.0868	55.4818	49.7482	50.0513
75.78	61.0985	55.4837	49.7462	50.0611
75.88	61.1083	55.4818	49.7502	50.0728
75.98	61.1005	55.5013	49.758	50.0728
76.08	61.1083	55.4935	49.7677	50.065
76.18	61.1083	55.5013	49.7677	50.0728
76.28	61.1181	55.5111	49.7775	50.0728
76.38	61.1278	55.513	49.7794	50.0826
76.48	61.1278	55.5228	49.7873	50.0845
76.58	61.1298	55.5248	49.7794	50.0845
76.68	61.1185	55.5228	49.7775	50.0747
76.78	61.1259	55.5232	49.7794	50.0728
76.88	61.145	55.5306	49.7873	50.0826
76.98	61.1497	55.5326	49.7873	50.0826
77.08	61.1567	55.5326	49.797	50.0923
77.18	61.1689	55.5404	49.8087	50.0845
77.28	61.1689	55.5326	49.8107	50.0923
77.38	61.1614	55.5404	49.8107	50.0845
77.48	61.1669	55.5443	49.8087	50.0943
77.58	61.1767	55.5619	49.8189	50.106
77.68	61.1689	55.5462	49.799	50.0962
77.78	61.1767	55.5521	49.8166	50.0943
77.88	61.1689	55.5541	49.8166	50.0943
77.98	61.1767	55.5619	49.8185	50.0962
78.08	61.1767	55.5638	49.8166	50.0943
78.18	61.1864	55.5716	49.8185	50.0943
78.28	61.1982	55.5814	49.8283	50.0962
78.38	61.1982	55.5853	49.8283	50.0943
78.48	61.2001	55.5931	49.838	50.104
78.58	61.2079	55.5838	49.8302	50.104
78.68	61.2079	55.5912	49.838	50.104
78.78	61.2079	55.5931	49.84	50.104
78.88	61.2099	55.6009	49.838	50.1044
78.98	61.2177	55.6029	49.838	50.1118
79.08	61.2196	55.6009	49.84	50.1118
79.18	61.2177	55.6107	49.838	50.104
79.28	61.2079	55.6107	49.838	50.1021
79.38	61.2177	55.6146	49.838	50.0943
79.48	61.2196	55.6224	49.8478	50.0923
79.58	61.2177	55.6224	49.8576	50.0923
79.68	61.2118	55.6166	49.8537	50.0884
79.78	61.2196	55.6224	49.8498	50.0845
79.88	61.2118	55.6146	49.8322	50.0845
79.98	61.2099	55.6127	49.84	50.0845
80.08	61.22	55.6244	49.8502	50.104
80.18	61.2177	55.6322	49.8478	50.104
80.28	61.2196	55.642	49.8576	50.106
80.38	61.2274	55.6537	49.8576	50.1138
80.48	61.2274	55.6556	49.8673	50.1138
80.58	61.2216	55.6556	49.8517	50.106
80.68	61.2255	55.6619	49.8654	50.1138
80.78	61.2274	55.6615	49.8771	50.1138
80.88	61.2216	55.6732	49.8712	50.1079
80.98	61.2274	55.6634	49.8673	50.104
81.08	61.2392	55.6712	49.8771	50.1138
81.18	61.2392	55.681	49.8693	50.1138
81.28	61.2411	55.683	49.8791	50.1177
81.38	61.2314	55.6732	49.8732	50.1079
81.48	61.2392	55.6752	49.8791	50.106
81.58	61.2489	55.683	49.881	50.1158
81.68	61.2411	55.6927	49.8791	50.1079
81.78	61.2489	55.6947	49.881	50.106
81.88	61.2489	55.6927	49.8791	50.1158
81.98	61.2587	55.6947	49.8888	50.1064
82.08	61.2607	55.7025	49.8986	50.104
82.18	61.2489	55.7025	49.8888	50.0962
82.28	61.2587	55.6947	49.8908	50.0943
82.38	61.2509	55.7025	49.8888	50.104
82.48	61.2607	55.7025	49.9005	50.104
82.58	61.2607	55.7142	49.9005	50.106
82.68	61.2704	55.7142	49.9025	50.104
82.78	61.2704	55.7162	49.9005	50.1138
82.88	61.2724	55.7142	49.9103	50.1138
82.98	61.2704	55.724	49.9201	50.1236
83.08	61.2708	55.7166	49.9013	50.1064
83.18	61.2685	55.7216	49.9158	50.1115
83.28	61.2689	55.7244	49.9088	50.0966
83.38	61.2763	55.7224	49.9162	50.104
83.48	61.2763	55.7298	49.9084	50.104
83.58	61.2782	55.722	49.9162	50.0962
83.68	61.2763	55.7298	49.9259	50.104
83.78	61.286	55.722	49.9259	50.1138
83.88	61.2958	55.7318	49.9181	50.1138
83.98	61.2978	55.7435	49.9259	50.1236
84.08	61.286	55.7318	49.9279	50.1236
84.18	61.2782	55.7416	49.9279	50.1333
84.28	61.288	55.7435	49.9377	50.1353
84.38	61.2978	55.7416	49.9474	50.1333
84.48	61.2997	55.7435	49.9396	50.1431
84.58	61.2899	55.7357	49.9396	50.1275
84.68	61.288	55.7337	49.9377	50.1333
84.78	61.2997	55.7513	49.9572	50.1431
84.88	61.3075	55.742	49.9572	50.1435
84.98	61.3075	55.7318	49.9474	50.1314
85.08	61.3095	55.7318	49.9591	50.1451
85.18	61.3173	55.7416	49.9494	50.1529
85.28	61.3173	55.7337	49.9572	50.1529
85.38	61.3095	55.7416	49.9572	50.1626
85.48	61.3271	55.7611	49.9669	50.1724
85.58	61.3349	55.7533	49.9767	50.1822
85.68	61.331	55.7435	49.9591	50.1646
85.78	61.331	55.7533	49.9767	50.1822
85.88	61.3388	55.7611	49.9767	50.1822
85.98	61.3388	55.7611	49.9689	50.1822
86.08	61.3485	55.763	49.9787	50.1919
86.18	61.3485	55.7709	49.9787	50.1841
86.28	61.3505	55.7552	49.9806	50.1743
86.38	61.3583	55.763	49.9884	50.1822
86.48	61.3583	55.765	49.9884	50.1822
86.58	61.3583	55.763	49.9904	50.1822
86.68	61.3681	55.7634	49.9884	50.1822
86.78	61.37	55.7806	49.9982	50.1939
86.88	61.3778	55.7806	50.008	50.1919
86.98	61.3876	55.7826	50.0002	50.2036
87.08	61.3876	55.7904	50.008	50.2036
87.18	61.39	55.7826	50.008	50.2036
87.28	61.3876	55.7826	50.0084	50.2036
87.38	61.3974	55.7806	50.006	50.2134
87.48	61.3817	55.7748	49.9982	50.2056
87.58	61.3954	55.7826	50.0232	50.2036
87.68	61.3974	55.7923	50.0298	50.2036
87.78	61.4091	55.7962	50.0294	50.2056
87.88	61.3993	55.8021	50.0294	50.2134
87.98	61.4071	55.8041	50.0275	50.2134
88.08	61.3993	55.8021	50.0373	50.2134
88.18	61.4071	55.8119	50.047	50.2134
88.28	61.4091	55.7962	50.0314	50.2154
88.38	61.4169	55.8021	50.0275	50.2134
88.48	61.4091	55.8119	50.0373	50.2134
88.58	61.4169	55.8123	50.047	50.2232
88.68	61.4286	55.8099	50.047	50.2232
88.78	61.4286	55.8216	50.047	50.2251
88.88	61.4208	55.8158	50.0412	50.2154
88.98	61.4286	55.8041	50.047	50.2134
89.08	61.4208	55.8119	50.047	50.2232
89.18	61.4189	55.8138	50.0587	50.2232
89.28	61.4189	55.8216	50.0587	50.2232
89.38	61.4189	55.8138	50.0587	50.2134
89.48	61.4189	55.8216	50.0509	50.2232
89.58	61.4286	55.8314	50.0587	50.2154
89.68	61.4286	55.8314	50.0509	50.2134
89.78	61.4384	55.8431	50.0587	50.2134
89.88	61.4384	55.8451	50.0587	50.2251
89.98	61.4482	55.8431	50.0587	50.2173
90.08	61.4482	55.8529	50.0607	50.2154
90.18	61.4482	55.8627	50.0587	50.2154
90.28	61.4388	55.8533	50.0591	50.2158
90.38	61.4462	55.8607	50.0587	50.2134
90.48	61.4462	55.8529	50.0666	50.2134
90.58	61.4462	55.8607	50.067	50.2232
90.68	61.456	55.8705	50.0646	50.2232
90.78	61.456	55.8724	50.0763	50.2154
90.88	61.456	55.8822	50.0763	50.2134
90.98	61.4677	55.8728	50.0861	50.2232
91.08	61.4599	55.8802	50.0959	50.2232
91.18	61.4579	55.8802	50.0959	50.2232
91.28	61.4579	55.89	50.0959	50.2138
91.38	61.4677	55.8822	50.1056	50.2212
91.48	61.4677	55.89	50.1154	50.2212
91.58	61.4774	55.89	50.1173	50.231
91.68	61.4774	55.892	50.1154	50.2232
91.78	61.4794	55.8998	50.1252	50.2212
91.88	61.4677	55.8998	50.1173	50.2212
91.98	61.4774	55.9017	50.1252	50.2329
92.08	61.4872	55.9095	50.1252	50.2408
92.18	61.4681	55.9017	50.1271	50.231
92.28	61.4755	55.8998	50.1271	50.2349
92.38	61.4599	55.9037	50.1291	50.2251
92.48	61.4657	55.9037	50.1193	50.2329
92.58	61.4657	55.9115	50.1173	50.2427
92.68	61.4579	55.9115	50.1271	50.2349
92.78	61.4657	55.9212	50.1369	50.2427
92.88	61.4579	55.9154	50.1212	50.2349
92.98	61.4462	55.9017	50.1173	50.2251
93.08	61.4579	55.9115	50.1173	50.2232
93.18	61.4579	55.9134	50.1173	50.2329
93.28	61.4677	55.9115	50.1173	50.2329
93.38	61.4677	55.9212	50.1271	50.2349
93.48	61.4677	55.9236	50.1271	50.2329
93.58	61.4774	55.9212	50.1369	50.2427
93.68	61.4774	55.9232	50.1291	50.2427
93.78	61.4872	55.9212	50.1369	50.2349
93.88	61.4794	55.9232	50.1291	50.2368
93.98	61.4696	55.9212	50.131	50.2349
94.08	61.4774	55.9232	50.1291	50.2447
94.18	61.4696	55.931	50.1212	50.2447
94.28	61.4774	55.9232	50.1193	50.2447
94.38	61.4872	55.931	50.1291	50.2368
94.48	61.4872	55.9232	50.1291	50.2447
94.58	61.4814	55.9232	50.1232	50.2368
94.68	61.4774	55.9212	50.1193	50.2349
94.78	61.4794	55.9232	50.1193	50.2447
94.88	61.4892	55.9212	50.1197	50.2447
94.98	61.4814	55.9252	50.1095	50.2466
95.08	61.4892	55.9154	50.1173	50.2544
95.18	61.4814	55.9232	50.1173	50.2544
95.28	61.4892	55.9232	50.1173	50.2544
95.38	61.4892	55.933	50.1271	50.2544
95.48	61.4911	55.933	50.1271	50.2642
95.58	61.4911	55.9369	50.131	50.2661
95.68	61.4892	55.933	50.1271	50.2642
95.78	61.4989	55.9427	50.1271	50.2642
95.88	61.4896	55.9427	50.1369	50.2642
95.98	61.5067	55.9447	50.1466	50.2857
96.08	61.5087	55.9525	50.1388	50.2763
96.18	61.5185	55.9431	50.1369	50.274
96.28	61.5185	55.9505	50.1486	50.274
96.38	61.5126	55.9427	50.1505	50.2661
96.48	61.5087	55.9505	50.1408	50.2642
96.58	61.5087	55.9427	50.1408	50.274
96.68	61.5185	55.9447	50.1388	50.2661
96.78	61.5185	55.9603	50.1564	50.272
96.88	61.5204	55.9545	50.1505	50.274
96.98	61.5009	55.9525	50.131	50.274
97.08	61.4989	55.9545	50.1388	50.274
97.18	61.4989	55.9525	50.1388	50.274
97.28	61.5009	55.9525	50.1486	50.274
97.38	61.5009	55.9623	50.1486	50.2837
97.48	61.4989	55.9623	50.1486	50.2837
97.58	61.4989	55.9642	50.1486	50.2837
97.68	61.5009	55.9623	50.1505	50.2837
97.78	61.5009	55.9642	50.1408	50.2857
97.88	61.4989	55.9642	50.1486	50.2837
97.98	61.5107	55.9623	50.1486	50.2837
98.08	61.5013	55.9623	50.1525	50.2931
98.18	61.4989	55.9662	50.1505	50.2954
98.28	61.5087	55.974	50.1603	50.2954
98.38	61.5087	55.974	50.1603	50.2861
98.48	61.5185	55.9837	50.1607	50.2935
98.58	61.5185	55.9759	50.1584	50.3029
98.68	61.5282	55.9837	50.1681	50.2958
98.78	61.5282	55.9841	50.1681	50.3033
98.88	61.5204	55.9818	50.1779	50.3126
98.98	61.5282	55.9916	50.1701	50.3154
99.08	61.5189	55.9841	50.1685	50.3036
99.18	61.5263	55.9896	50.1662	50.3013
99.28	61.5263	55.9896	50.1662	50.3013
99.38	61.5263	56.0013	50.1759	50.3111
99.48	61.536	56.0013	50.1759	50.3204
99.58	61.5282	56.0111	50.1857	50.3228
99.68	61.536	56.013	50.1974	50.3228
99.78	61.536	56.0111	50.1974	50.3228
99.88	61.5263	56.0111	50.1877	50.3247
99.98	61.536	56.0209	50.2072	50.3345
100.08	61.5552	56.0322	50.2166	50.3439
100.18	61.5575	56.0326	50.2209	50.356
100.28	61.5575	56.0423	50.2189	50.3564
100.38	61.5692	56.0443	50.2287	50.3634
100.48	61.5595	56.0423	50.2287	50.356
100.58	61.5517	56.0345	50.2287	50.3658
100.68	61.5595	56.0423	50.2384	50.3658
100.78	61.5673	56.0541	50.2306	50.3564
100.88	61.5712	56.0462	50.2384	50.3638
100.98	61.5692	56.0541	50.2482	50.3638
101.08	61.5692	56.0462	50.2482	50.3736
101.18	61.5868	56.0619	50.2658	50.3814
101.28	61.5888	56.0736	50.2677	50.3755
101.38	61.5712	56.0642	50.2697	50.3736
101.48	61.5614	56.0541	50.2619	50.3658
101.58	61.5692	56.0619	50.2697	50.3638
101.68	61.5692	56.0716	50.2697	50.3658
101.78	61.5692	56.0638	50.2697	50.3638
101.88	61.5692	56.0619	50.2794	50.3755
101.98	61.579	56.0716	50.2794	50.3755
102.08	61.5888	56.0638	50.2794	50.3755
102.18	61.579	56.0638	50.2794	50.3755
102.28	61.581	56.0638	50.2892	50.3853
102.38	61.579	56.0736	50.2892	50.3775
102.48	61.579	56.0834	50.2892	50.3853
102.58	61.5907	56.0834	50.299	50.3853
102.68	61.5907	56.0853	50.299	50.3951
102.78	61.5814	56.0838	50.2916	50.3857
102.88	61.5888	56.0814	50.297	50.3931
102.98	61.5888	56.0834	50.297	50.3853
103.08	61.5888	56.0814	50.297	50.3931
103.18	61.5888	56.0834	50.3087	50.3931
103.28	61.5985	56.0814	50.3087	50.3931
103.38	61.5985	56.0912	50.3087	50.3951
103.48	61.5985	56.0834	50.3107	50.4048
103.58	61.6083	56.0931	50.3087	50.4048
103.68	61.6005	56.0931	50.3185	50.4146
103.78	61.5985	56.0951	50.3185	50.4068
103.88	61.6083	56.0931	50.3107	50.4048
103.98	61.6083	56.1029	50.3087	50.4146
104.08	61.6083	56.1029	50.3185	50.4068
104.18	61.6083	56.1029	50.3185	50.4146
104.28	61.6005	56.1127	50.3283	50.4146
104.38	61.6181	56.1146	50.338	50.4341
104.48	61.6181	56.1224	50.3478	50.4341
104.58	61.6181	56.1224	50.3478	50.4439
104.68	61.6278	56.1322	50.3576	50.4345
104.78	61.62	56.1244	50.3498	50.4341
104.88	61.6185	56.1322	50.3576	50.4322
104.98	61.6161	56.1322	50.3576	50.4322
105.08	61.6161	56.1322	50.3693	50.4419
105.18	61.6357	56.1404	50.3771	50.4595
105.28	61.6298	56.142	50.3712	50.4458
105.38	61.6278	56.14	50.3693	50.4419
105.48	61.6376	56.14	50.3791	50.4419
105.58	61.6298	56.1517	50.381	50.4419
105.68	61.6278	56.1439	50.3791	50.4458
105.78	61.6376	56.1517	50.3888	50.4439
105.88	61.6298	56.1439	50.381	50.4283
105.98	61.6278	56.1498	50.3791	50.4341
106.08	61.62	56.1615	50.3888	50.4341
106.18	61.6278	56.1615	50.3888	50.4439
106.28	61.6278	56.1615	50.3986	50.4361
106.38	61.6278	56.1712	50.3986	50.4341
106.48	61.6376	56.1634	50.4084	50.4341
106.58	61.6376	56.1712	50.4084	50.4341
106.68	61.6298	56.1634	50.4009	50.4263
106.78	61.6376	56.1712	50.3966	50.4341
106.88	61.6376	56.1712	50.3966	50.4341
106.98	61.6376	56.181	50.4064	50.4439
107.08	61.6474	56.1908	50.4064	50.4361
107.18	61.6474	56.183	50.4064	50.4341
107.28	61.6571	56.181	50.4181	50.4341
107.38	61.6493	56.1771	50.4201	50.4283
107.48	61.6669	56.1927	50.4279	50.4341
107.58	61.6669	56.2005	50.4377	50.4517
107.68	61.6591	56.2045	50.4298	50.4458
107.78	61.6689	56.1947	50.4279	50.4361
107.88	61.6689	56.2005	50.4377	50.4419
107.98	61.6786	56.2123	50.4396	50.4458
108.08	61.6786	56.2045	50.4377	50.4439
108.18	61.6708	56.2123	50.4377	50.4556
108.28	61.6845	56.2298	50.4552	50.454
108.38	61.6884	56.2318	50.4572	50.4536
108.48	61.6982	56.2416	50.4669	50.4536
108.58	61.6825	56.2337	50.4513	50.4458
108.68	61.6884	56.2416	50.4572	50.4536
108.78	61.6884	56.2533	50.4572	50.4536
108.88	61.6884	56.2533	50.4689	50.4536
108.98	61.6982	56.2552	50.4689	50.4536
109.08	61.6982	56.2533	50.4787	50.4634
109.18	61.6982	56.263	50.4787	50.4634
109.28	61.7079	56.263	50.4884	50.4732
109.38	61.7001	56.263	50.4982	50.4732
109.48	61.6903	56.2572	50.4826	50.4576
109.58	61.6884	56.2611	50.4962	50.4536
109.68	61.6982	56.265	50.4982	50.4536
109.78	61.6982	56.2728	50.508	50.4634
109.88	61.706	56.2728	50.508	50.4556
109.98	61.7177	56.2728	50.5177	50.4634
110.08	61.7177	56.2748	50.5099	50.4634
110.18	61.7177	56.2826	50.5177	50.4732
110.28	61.7196	56.2728	50.508	50.4634
110.38	61.7196	56.2826	50.5197	50.4732
110.48	61.7118	56.2748	50.5119	50.4654
110.58	61.7021	56.2634	50.5119	50.4556
110.68	61.7001	56.2728	50.5099	50.4536
110.78	61.7099	56.2728	50.5099	50.4536
110.88	61.7099	56.2826	50.5197	50.4732
110.98	61.7001	56.2826	50.5099	50.4576
111.08	61.7196	56.2923	50.5197	50.4654
111.18	61.7118	56.2845	50.5294	50.4751
111.28	61.7099	56.2923	50.5373	50.4751
111.38	61.7001	56.2923	50.5314	50.4732
111.48	61.7099	56.3021	50.5294	50.4751
111.58	61.7099	56.3021	50.5392	50.4849
111.68	61.7196	56.3138	50.549	50.4868
111.78	61.7021	56.2943	50.5412	50.4673
111.88	61.7099	56.3021	50.5392	50.4654
111.98	61.7099	56.3138	50.5392	50.4829
112.08	61.7196	56.306	50.549	50.4849
112.18	61.7118	56.3138	50.549	50.4947
112.28	61.7099	56.3138	50.549	50.4966
112.38	61.7196	56.3158	50.5587	50.4947
112.48	61.7103	56.3045	50.5494	50.4853
112.58	61.7079	56.3041	50.547	50.4927
112.68	61.7177	56.3119	50.5685	50.5025
112.78	61.7118	56.3138	50.5607	50.4947
112.88	61.7079	56.3216	50.5666	50.4927
112.98	61.7196	56.3216	50.5705	50.4947
113.08	61.7196	56.3138	50.5763	50.4927
113.18	61.7118	56.3138	50.5627	50.4947
113.28	61.7005	56.3119	50.5685	50.4927
113.38	61.6982	56.3216	50.5763	50.5005
113.48	61.6982	56.3334	50.5783	50.5025
113.58	61.7079	56.3334	50.588	50.5025
113.68	61.7079	56.3334	50.588	50.5025
113.78	61.7001	56.3353	50.59	50.5064
113.88	61.7079	56.3255	50.588	50.5044
113.98	61.7079	56.3334	50.5978	50.5044
114.08	61.7177	56.3334	50.5978	50.5142
114.18	61.7177	56.3334	50.6056	50.522
114.28	61.7274	56.3431	50.6173	50.524
114.38	61.7274	56.3431	50.6173	50.524
114.48	61.7274	56.3529	50.6193	50.5337
114.58	61.7274	56.3435	50.6291	50.5337
114.68	61.7274	56.3412	50.6291	50.5337
114.78	61.7216	56.3431	50.6212	50.5259
114.88	61.7177	56.3509	50.6369	50.524
114.98	61.7177	56.3412	50.6291	50.524
115.08	61.7274	56.3607	50.6486	50.5337
115.18	61.7274	56.3607	50.6486	50.5337
115.28	61.7274	56.3705	50.6584	50.5435
115.38	61.7274	56.3607	50.6408	50.5337
115.48	61.7274	56.3724	50.6486	50.5337
115.58	61.745	56.39	50.6564	50.5415
115.68	61.7392	56.3841	50.6603	50.5357
115.78	61.7489	56.392	50.6681	50.5415
115.88	61.7411	56.4017	50.6681	50.5435
115.98	61.7392	56.4017	50.6681	50.5533
116.08	61.7489	56.4017	50.6779	50.5533
116.18	61.7587	56.4134	50.6955	50.5728
116.28	61.7685	56.4115	50.7091	50.5728
116.38	61.7607	56.4212	50.7091	50.5806
116.48	61.7685	56.431	50.7189	50.5923
116.58	61.7587	56.431	50.7189	50.5826
116.68	61.7587	56.431	50.7189	50.5826
116.78	61.7685	56.4427	50.7365	50.5943
116.88	61.7782	56.4447	50.7404	50.5939
116.98	61.7978	56.4623	50.758	50.604
117.08	61.7899	56.4642	50.7423	50.5962
117.18	61.788	56.4623	50.756	50.5966
117.28	61.7978	56.4623	50.7677	50.5943
117.38	61.7978	56.472	50.7677	50.5943
117.48	61.8056	56.4896	50.7853	50.6021
117.58	61.8173	56.4916	50.797	50.6138
117.68	61.8095	56.4837	50.8009	50.6154
117.78	61.8271	56.5072	50.8068	50.6236
117.88	61.8368	56.5209	50.8107	50.6255
117.98	61.8466	56.5287	50.8341	50.6411
118.08	61.8485	56.5306	50.8283	50.6353
118.18	61.8485	56.5517	50.8302	50.6353
118.28	61.8564	56.5545	50.8459	50.6451
118.38	61.8681	56.5619	50.8478	50.6451
118.48	61.8505	56.581	50.8576	50.6451
118.58	61.8603	56.6048	50.8693	50.647
118.68	61.8603	56.5935	50.8595	50.6451
118.78	61.8681	56.6107	50.8947	50.6451
118.88	61.9032	56.638	50.9162	50.6626
118.98	61.9091	56.6322	50.9103	50.6646
119.08	61.913	56.6224	50.9005	50.6568
119.18	61.9013	56.6205	50.9259	50.6704
119.28	61.8724	56.6131	50.9201	50.6747
119.38	61.8876	56.6029	50.9455	50.6822
119.48	61.8993	56.5716	50.9787	50.6646
119.58	61.9458	56.6044	51.0099	50.674
119.68	61.9833	56.5888	50.8595	50.649
119.78	62.0419	56.5404	50.7287	50.6298
119.88	61.6501	56.3791	50.7248	50.49
119.98	61.7857	56.4865	50.7572	50.6302
120.08	63.1446	58.8842	53.0802	52.6017
120.18	65.6443	64.5373	58.1146	52.8411
120.28	71.4989	71.417	64.9817	58.0064
120.38	76.1833	67.9123	61.9319	63.8966
120.48	71.6509	62.6068	56.7547	60.7349
120.58	66.4814	59.1213	53.0724	55.4056
120.68	63.6263	57.3509	51.447	52.2798
120.78	62.4774	56.8381	50.6982	50.6146
120.88	62.1962	56.5462	50.3502	50.224
120.98	61.8048	56.2373	49.9662	49.7927
121.08	61.6841	55.997	49.7576	49.3697
121.18	61.5415	55.7787	49.5271	49.0724
121.28	61.4513	55.5537	49.2224	48.754
121.38	61.3755	55.3544	48.9435	48.4361
121.48	61.2872	55.1201	48.6814	48.1052
121.58	61.2255	54.9271	48.4181	47.7779
121.68	61.1466	54.7232	48.1619	47.4548
121.78	61.0048	54.5033	47.8712	47.1177
121.88	60.8813	54.2959	47.6013	46.8009
121.98	60.7294	54.1048	47.2853	46.4556
122.08	60.5708	53.8939	47.0095	46.0822
122.18	60.4595	53.6923	46.758	45.7736
122.28	60.3212	53.4662	46.4748	45.4654
122.38	60.2099	53.29	46.2576	45.174
122.48	60.0845	53.0638	45.9845	44.8579
122.58	59.9505	52.8568	45.7521	44.5318
122.68	59.8208	52.6576	45.4962	44.2212
122.78	59.6978	52.4369	45.2439	43.9161
122.88	59.5439	52.2119	44.9845	43.6079
122.98	59.4302	51.9877	44.7365	43.3009
123.08	59.3212	51.7591	44.4939	42.9986
123.18	59.1825	51.5462	44.2466	42.6997
123.28	59.0806	51.3373	44.0216	42.399
123.38	58.954	51.1533	43.7849	42.0884
123.48	58.831	50.9466	43.5353	41.8068
123.58	58.7231	50.7396	43.3341	41.5376
123.68	58.6122	50.5419	43.1056	41.2443
123.78	58.5122	50.3392	42.8689	40.9439
123.88	58.4114	50.156	42.6255	40.6786
123.98	58.3052	49.9521	42.4044	40.399
124.08	58.2021	49.765	42.172	40.1193
124.18	58.0829	49.5892	41.947	39.8384
124.28	57.9888	49.4173	41.7345	39.5865
124.38	57.8739	49.2294	41.508	39.3146
124.48	57.7622	49.0658	41.2853	39.0669
124.58	57.6317	48.9056	41.0627	38.7915
124.68	57.5165	48.7201	40.838	38.5318
124.78	57.3853	48.538	40.6072	38.2716
124.88	57.2646	48.3666	40.3849	38.0103
124.98	57.1552	48.1791	40.1837	37.7505
125.08	57.0439	48.0107	40.006	37.4829
125.18	56.9243	47.8216	39.8142	37.2583
125.28	56.8036	47.6302	39.6095	37.0216
125.38	56.6927	47.4236	39.3951	36.7704
125.48	56.563	47.2455	39.215	36.5552
125.58	56.4638	47.0462	39.0138	36.3091
125.68	56.3446	46.8603	38.8068	36.0513
125.78	56.2314	46.6791	38.6134	35.8087
125.88	56.1157	46.5111	38.4177	35.5708
125.98	56.0224	46.347	38.2326	35.3599
126.08	55.9032	46.1576	38.0451	35.147
126.18	55.7919	45.9955	37.8517	34.9493
126.28	55.6845	45.8197	37.6564	34.7134
126.38	55.5728	45.6591	37.4826	34.5083
126.48	55.4735	45.4896	37.2951	34.2993
126.58	55.3759	45.3236	37.1169	34.0845
126.68	55.2646	45.1634	36.9298	33.8697
126.78	55.1743	44.9818	36.7658	33.6626
126.88	55.0556	44.8314	36.5861	33.4611
126.98	54.956	44.6498	36.3986	33.2427
127.08	54.8251	44.4798	36.2072	33.0318
127.18	54.7271	44.3505	36.0353	32.813
127.28	54.6161	44.2025	35.8474	32.5923
127.38	54.5067	44.0443	35.6505	32.3736
127.48	54.4052	43.8822	35.4591	32.174
127.58	54.3036	43.7318	35.2677	31.9634
127.68	54.2075	43.5716	35.0978	31.7427
127.78	54.1064	43.4212	34.9103	31.5611
127.88	53.9892	43.2728	34.7091	31.354
127.98	53.8954	43.122	34.5275	31.1431
128.08	53.7939	42.972	34.3595	30.9513
128.18	53.6899	42.806	34.1798	30.7466
128.28	53.5985	42.642	34.008	30.5435
128.38	53.4892	42.4818	33.8591	30.3638
128.48	53.3857	42.3314	33.7091	30.1626
128.58	53.2978	42.181	33.5685	29.9732
128.68	53.1966	42.031	33.3912	29.7744
128.78	53.0864	41.8802	33.2267	29.6001
128.88	52.9774	41.7084	33.0666	29.4126
128.98	52.8954	41.5615	32.9201	29.2329
129.08	52.786	41.4115	32.7755	29.0529
129.18	52.6864	41.2728	32.6056	28.8736
129.28	52.5771	41.1127	32.4494	28.6939
129.38	52.4735	40.9681	32.3048	28.5122
129.48	52.3774	40.8197	32.1369	28.3423
129.58	52.2685	40.6615	31.9669	28.1568
129.68	52.1747	40.5189	31.797	27.9829
129.78	52.0849	40.3701	31.6677	27.8111
129.88	51.9774	40.224	31.5197	27.6431
129.98	51.8954	40.1107	31.3673	27.481
130.08	51.7974	39.972	31.2169	27.3228
130.18	51.7001	39.8334	31.0607	27.1548
130.28	51.5966	39.681	30.9162	26.9825
130.38	51.5087	39.5619	30.7677	26.8247
130.48	51.4325	39.4193	30.6134	26.6704
130.58	51.329	39.2826	30.4591	26.5161
130.68	51.2157	39.1595	30.3087	26.3618
130.78	51.1274	39.0326	30.1759	26.2115
130.88	51.0067	38.9111	30.0275	26.0728
130.98	50.9071	38.7923	29.8865	25.8951
131.08	50.8075	38.6537	29.7521	25.7349
131.18	50.6962	38.5306	29.6076	25.5728
131.28	50.5966	38.3822	29.4572	25.4142
131.38	50.5067	38.2709	29.3498	25.2622
131.48	50.4052	38.14	29.2267	25.1255
131.58	50.2978	38.0037	29.0904	24.9658
131.68	50.1962	37.8587	28.9572	24.8111
131.78	50.1064	37.7279	28.8341	24.6607
131.88	50.0419	37.5892	28.6974	24.5298
131.98	49.9364	37.4408	28.547	24.3443
132.08	49.8446	37.3291	28.4064	24.2212
132.18	49.7333	37.1888	28.2853	24.0806
132.28	49.6548	37.0619	28.1837	23.9419
132.38	49.5653	36.9584	28.0568	23.8091
132.48	49.4657	36.8295	27.9064	23.69
132.58	49.3583	36.7025	27.7673	23.5435
132.68	49.2548	36.5795	27.6388	23.4122
132.78	49.1649	36.4681	27.508	23.2837
132.88	49.0927	36.3587	27.3869	23.1607
132.98	48.9985	36.2318	27.2775	23.0259
133.08	48.8993	36.1185	27.1584	22.8911
133.18	48.8153	36.0107	27.0373	22.7818
133.28	48.7353	35.8998	26.9162	22.6411
133.38	48.6278	35.765	26.7677	22.5122
133.48	48.5263	35.64	26.6369	22.3833
133.58	48.4384	35.5306	26.5177	22.2603
133.68	48.3564	35.4115	26.4084	22.1333
133.78	48.2743	35.3002	26.3146	22.0201
133.88	48.1669	35.1712	26.1877	21.881
133.98	48.0751	35.0716	26.0666	21.7642
134.08	47.9657	34.9486	25.9084	21.6314
134.18	47.8853	34.8314	25.797	21.522
134.28	47.788	34.7005	25.7072	21.3833
134.38	47.706	34.5814	25.5978	21.274
134.48	47.6083	34.4603	25.5158	21.1704
134.58	47.5165	34.3392	25.4064	21.0435
134.68	47.4267	34.2103	25.297	20.9204
134.78	47.3349	34.0912	25.1564	20.7935
134.88	47.2743	33.9916	25.0353	20.69
134.98	47.1942	33.8994	24.9259	20.5728
135.08	47.1064	33.763	24.8068	20.4517
135.18	47.0356	33.6498	24.7072	20.3322
135.28	46.9384	33.5404	24.5759	20.2154
135.38	46.8564	33.433	24.4689	20.0845
135.48	46.7665	33.3197	24.3478	19.9615
135.58	46.6864	33.2025	24.2482	19.8326
135.68	46.5907	33.0912	24.1212	19.7154
135.78	46.5048	32.9896	24.0177	19.6138
135.88	46.4267	32.8978	23.9259	19.5201
135.98	46.3271	32.7845	23.8205	19.3853
136.08	46.245	32.6791	23.7091	19.2935
136.18	46.1567	32.5697	23.5978	19.1822
136.28	46.0771	32.4701	23.506	19.1138
136.38	45.9872	32.3783	23.3869	19.0201
136.48	45.8857	32.2802	23.2677	18.9029
136.58	45.8075	32.1752	23.1681	18.8033
136.68	45.7353	32.0736	23.0685	18.7134
136.78	45.6357	31.9701	22.9474	18.6118
136.88	45.5732	31.888	22.8537	18.5181
136.98	45.4989	31.7748	22.7404	18.4146
137.08	45.413	31.6673	22.6466	18.3111
137.18	45.3271	31.5795	22.5763	18.2036
137.28	45.2646	31.472	22.4767	18.131
137.38	45.1763	31.3724	22.3752	18.022
137.48	45.081	31.2709	22.2795	17.9263
137.58	45.0165	31.1615	22.1779	17.8423
137.68	44.9267	31.0775	22.0744	17.7603
137.78	44.829	30.974	21.9865	17.6665
137.88	44.7548	30.8861	21.9044	17.5689
137.98	44.6669	30.7728	21.8279	17.4751
138.08	44.5653	30.7005	21.7482	17.3736
138.18	44.4657	30.5912	21.6564	17.2818
138.28	44.3857	30.5013	21.5392	17.1939
138.38	44.3075	30.4209	21.4494	17.0904
138.48	44.2173	30.3236	21.3595	17.0025
138.58	44.1396	30.224	21.2892	16.8951
138.68	44.0458	30.1302	21.1974	16.8111
138.78	43.9657	30.0326	21.0978	16.7232
138.88	43.8954	29.9232	21.008	16.6236
138.98	43.8173	29.8216	20.9259	16.5431
139.08	43.7567	29.7416	20.8498	16.4849
139.18	43.6903	29.6341	20.7677	16.4068
139.28	43.6064	29.5423	20.6896	16.3267
139.38	43.536	29.4603	20.6076	16.2525
139.48	43.4677	29.3724	20.5392	16.1861
139.58	43.3993	29.3002	20.4572	16.0943
139.68	43.3306	29.1947	20.3712	16.0181
139.78	43.2782	29.1205	20.299	15.9458
[truncated: 3,605 more rows]

## Sheet: Fig 1h
Cycle: 4 HSA L585G (#1) 5000 _X	WT	L585G	L585A	L585P	L585M
-60.02	-0.0225525	0.181732	0.104874	0.0473175	0.122513
-59.92	-0.0225525	0.175873	0.106827	0.0590363	0.122513
-59.82	-0.0225525	0.17392	0.0990143	0.0512238	0.122513
-59.72	-0.0225525	0.183685	0.0970612	0.0492706	0.132278
-59.62	-0.0127869	0.175873	0.0970612	0.0414581	0.132278
-59.52	-0.0225525	0.175873	0.0892487	0.039505	0.132278
-59.42	-0.0127869	0.17392	0.0872955	0.0414581	0.132278
-59.32	-0.0225525	0.154785	0.0872955	0.0297394	0.122513
-59.22	-0.01474	0.171967	0.0853424	0.0375519	0.130325
-59.12	-0.0205994	0.17392	0.0892487	0.039505	0.132278
-59.02	-0.0225525	0.166107	0.0872955	0.039505	0.140091
-58.92	-0.0225525	0.164154	0.0872955	0.0316925	0.134232
-58.82	-0.0108337	0.156342	0.0970612	0.0297394	0.143997
-58.72	-0.01474	0.164154	0.0876923	0.0297394	0.143997
-58.62	-0.0127869	0.164154	0.0853424	0.0297394	0.143997
-58.52	-0.0205994	0.158295	0.0872955	0.0219269	0.136185
-58.42	-0.030365	0.154388	0.0775299	0.0199738	0.134232
-58.32	-0.0127869	0.146576	0.0755768	0.0199738	0.143997
-58.22	-0.0108337	0.144623	0.0853424	0.0199738	0.143997
-58.12	-0.0108337	0.13681	0.0853424	0.0199738	0.136185
-58.02	-0.0108337	0.127045	0.0872955	0.0199738	0.143997
-57.92	-0.030365	0.127045	0.0853424	0.0121613	0.15181
-57.82	-0.0323181	0.125092	0.0853424	0.0199738	0.155716
-57.72	-0.0245056	0.115723	0.0755768	0.0199738	0.161575
-57.62	-0.0225525	0.123138	0.0775299	0.0199738	0.155716
-57.52	-0.0225525	0.123138	0.0755768	0.0121613	0.163528
-57.42	-0.0245056	0.130951	0.0833893	0.0180206	0.171341
-57.32	-0.0225525	0.132904	0.0853424	0.0297394	0.165482
-57.22	-0.01474	0.125092	0.095108	0.0297394	0.173294
-57.12	-0.0205994	0.132904	0.0872955	0.0219269	0.163528
-57.02	-0.0440369	0.121185	0.0736237	0.0160675	0.161575
-56.92	-0.0440369	0.123138	0.0833893	0.0102081	0.161575
-56.82	-0.0440369	0.121185	0.0833893	0.0180206	0.161575
-56.72	-0.0362244	0.121185	0.0833893	0.0180206	0.171341
-56.62	-0.0342712	0.113373	0.095108	0.0277863	0.171341
-56.52	-0.0440369	0.11142	0.0872955	0.0277863	0.181107
-56.42	-0.0440369	0.113373	0.0853424	0.0277863	0.171738
-56.32	-0.0362244	0.11142	0.0853424	0.0277863	0.169388
-56.22	-0.0342712	0.103607	0.0853424	0.0277863	0.169388
-56.12	-0.0342712	0.103607	0.0775299	0.0277863	0.169388
-56.02	-0.0264587	0.101654	0.0755768	0.0375519	0.173294
-55.92	-0.0342712	0.0938416	0.0677643	0.0375519	0.171341
-55.82	-0.0342712	0.103607	0.0658112	0.028183	0.163528
-55.72	-0.0342712	0.103607	0.0755768	0.0258331	0.171341
-55.62	-0.0342712	0.10556	0.0662079	0.0375519	0.171341
-55.52	-0.0342712	0.103607	0.063858	0.0375519	0.163528
-55.42	-0.0249023	0.103607	0.0732269	0.0469208	0.170944
-55.32	-0.0225525	0.113373	0.0755768	0.0492706	0.18306
-55.22	-0.0225525	0.113373	0.0775299	0.0590363	0.175247
-55.12	-0.01474	0.123138	0.0833893	0.0668488	0.181107
-55.02	-0.0127869	0.123138	0.0853424	0.0609894	0.192825
-54.92	-0.00341797	0.123138	0.0872955	0.0590363	0.185013
-54.82	-0.00106812	0.123138	0.0853424	0.0590363	0.175247
-54.72	-0.0108337	0.10556	0.0775299	0.0492706	0.163528
-54.62	-0.00106812	0.123138	0.095108	0.0590363	0.18306
-54.52	-0.0108337	0.113373	0.0853424	0.0414581	0.165482
-54.42	-0.0108337	0.10556	0.0853424	0.039505	0.173294
-54.32	-0.0108337	0.103607	0.0853424	0.039505	0.173294
-54.22	-0.0108337	0.113373	0.0853424	0.039505	0.173294
-54.12	-0.0108337	0.113373	0.0853424	0.039505	0.173691
-54.02	-0.0108337	0.10556	0.0775299	0.039505	0.181107
-53.92	-0.0108337	0.0957947	0.0677643	0.0414581	0.173294
-53.82	-0.0205994	0.0938416	0.0755768	0.0473175	0.171341
-53.72	-0.0108337	0.0938416	0.0755768	0.0492706	0.163528
-53.62	-0.0108337	0.103607	0.0775299	0.0414581	0.173294
-53.52	-0.0108337	0.0957947	0.0755768	0.039505	0.165482
-53.42	-0.0108337	0.0938416	0.0755768	0.0492706	0.163528
-53.32	-0.0205994	0.103607	0.0755768	0.0492706	0.155716
-53.22	-0.0127869	0.103607	0.0853424	0.0492706	0.155716
-53.12	-0.0108337	0.103607	0.0853424	0.0590363	0.153763
-53.02	-0.0186462	0.103607	0.0853424	0.0512238	0.155716
-52.92	-0.030365	0.0977478	0.0677643	0.039505	0.143997
-52.82	-0.0205994	0.0957947	0.0658112	0.0492706	0.136185
-52.72	-0.0205994	0.0840759	0.0658112	0.0492706	0.134232
-52.62	-0.0205994	0.0957947	0.0697174	0.0414581	0.136185
-52.52	-0.030365	0.0957947	0.0677643	0.0492706	0.134232
-52.42	-0.030365	0.0977478	0.0677643	0.0492706	0.124863
-52.32	-0.030365	0.0957947	0.0583954	0.0414581	0.132278
-52.22	-0.0397339	0.0864258	0.0564423	0.0399017	0.12291
-52.12	-0.0323181	0.074707	0.0540924	0.0375519	0.112747
-52.02	-0.0323181	0.0821228	0.0540924	0.0297394	0.110794
-51.92	-0.0323181	0.0821228	0.0560455	0.0277863	0.112747
-51.82	-0.0323181	0.0743103	0.0540924	0.0277863	0.110794
-51.72	-0.0323181	0.0821228	0.0462799	0.0375519	0.102982
-51.62	-0.0225525	0.0840759	0.0560455	0.0473175	0.112747
-51.52	-0.0225525	0.0821228	0.0540924	0.039505	0.110794
-51.42	-0.0225525	0.0821228	0.0540924	0.0375519	0.110794
-51.32	-0.0225525	0.0840759	0.063858	0.028183	0.102982
-51.22	-0.0323181	0.0723572	0.0462799	0.0277863	0.101028
-51.12	-0.0323181	0.0723572	0.0540924	0.0277863	0.0912628
-51.02	-0.030365	0.0645447	0.0462799	0.0199738	0.0854034
-50.92	-0.0323181	0.0625916	0.0365143	0.0180206	0.0814972
-50.82	-0.0245056	0.0723572	0.0521393	0.0258331	0.0990753
-50.72	-0.0323181	0.0723572	0.0540924	0.0199738	0.0932159
-50.62	-0.0225525	0.0821228	0.0560455	0.0375519	0.101028
-50.52	-0.0225525	0.0821228	0.0560455	0.0375519	0.101028
-50.42	-0.0401306	0.0547791	0.0365143	0.0199738	0.0756378
-50.32	-0.0498962	0.0528259	0.0384674	0.0102081	0.0834503
-50.22	-0.0518494	0.0547791	0.0365143	0.0180206	0.0834503
-50.12	-0.0362244	0.0606384	0.0443268	0.0258331	0.0912628
-50.02	-0.0479431	0.0547791	0.048233	0.0121613	0.0854034
-49.92	-0.0518494	0.0528259	0.036911	0.0180206	0.0932159
-49.82	-0.0440369	0.0528259	0.0521393	0.0258331	0.101028
-49.72	-0.0498962	0.0450134	0.0462799	0.0121613	0.0858002
-49.62	-0.0518494	0.0528259	0.0540924	0.0180206	0.0814972
-49.52	-0.0440369	0.0528259	0.0462799	0.0180206	0.0814972
-49.42	-0.0420837	0.0450134	0.0443268	0.0102081	0.0814972
-49.32	-0.0420837	0.0430603	0.0443268	0.008255	0.0736847
-49.22	-0.0420837	0.0430603	0.0365143	0.0180206	0.0814972
-49.12	-0.0420837	0.0528259	0.0345612	0.0180206	0.0814972
-49.02	-0.0323181	0.0528259	0.0443268	0.0199738	0.0932159
-48.92	-0.0323181	0.0532227	0.0443268	0.0277863	0.0814972
-48.82	-0.0323181	0.0602417	0.0365143	0.0277863	0.0814972
-48.72	-0.01474	0.0532227	0.0443268	0.0297394	0.0834503
-48.62	-0.0127869	0.0508728	0.0365143	0.0277863	0.0814972
-48.52	-0.0225525	0.0528259	0.0247955	0.0180206	0.0717316
-48.42	-0.0225525	0.0625916	0.0443268	0.039505	0.0736847
-48.32	-0.0127869	0.0625916	0.0365143	0.0301361	0.0814972
-48.22	-0.00497437	0.0625916	0.0345612	0.0277863	0.0717316
-48.12	-0.00302124	0.0645447	0.0267487	0.0297394	0.0639191
-48.02	-0.0127869	0.0625916	0.0345612	0.0277863	0.0619659
-47.92	-0.0127869	0.0723572	0.0345612	0.0277863	0.0639191
-47.82	-0.00302124	0.0645447	0.0443268	0.0297394	0.0619659
-47.72	-0.00302124	0.0723572	0.0365143	0.0277863	0.0619659
-47.62	-0.0127869	0.0547791	0.00761414	0.00239563	0.0443878
-47.52	-0.00497437	0.0606384	0.0228424	0.00630188	0.0502472
-47.42	-0.00106812	0.0664978	0.0267487	0.0102081	0.0463409
-47.32	-0.0127869	0.0528259	0.00721741	-0.00151062	0.0424347
-47.22	-0.0205994	0.0528259	0.0150299	-0.00932312	0.0424347
-47.12	-0.0225525	0.0625916	0.0150299	-0.00151062	0.0424347
-47.02	-0.00692749	0.0704041	0.0228424	-0.00151062	0.0408783
-46.92	-0.0108337	0.0567322	0.0189362	0.008255	0.0326691
-46.82	-0.00497437	0.0606384	0.0228424	0.008255	0.0385284
-46.72	-0.0108337	0.0645447	0.016983	0.000442505	0.0248566
-46.62	-0.0127869	0.0625916	0.0150299	0.008255	0.0287628
-46.52	-0.00497437	0.0528259	0.00721741	-0.00151062	0.0326691
-46.42	-0.00302124	0.0430603	0.00526428	-0.00151062	0.0209503
-46.32	-0.00302124	0.0528259	-0.00254822	-0.00151062	0.0209503
-46.22	-0.00497437	0.0606384	0.0130768	-0.00151062	0.0287628
-46.12	0.00479126	0.0625916	0.0150299	0.008255	0.0307159
-46.02	0.00674438	0.0625916	0.0150299	0.008255	0.0307159
-45.92	0.00674438	0.0547791	0.0150299	0.008255	0.0229034
-45.82	0.01651	0.0704041	0.0150299	0.0180206	0.0209503
-45.72	-0.00106812	0.0469666	0.00721741	0.000442505	0.00337219
-45.62	0.0126038	0.0586853	0.00526428	0.0102081	0.0170441
-45.52	0.00869751	0.0547791	-0.00254822	0.00239563	0.0131378
-45.42	0.00674438	0.0547791	-0.00450134	0.000442505	0.0209503
-45.32	0.00674438	0.0528259	-0.0123138	0.000442505	0.0131378
-45.22	0.00674438	0.0528259	-0.00450134	-0.00737	0.0111847
-45.12	0.00479126	0.0508728	-0.00645447	-0.00151062	0.00923157
-45.02	-0.00106812	0.0489197	-0.0123138	-0.00737	-0.00444031
-44.92	-0.00302124	0.0450134	-0.0123138	-0.018692	-0.00834656
-44.82	-0.00302124	0.0450134	-0.014267	-0.0112762	-0.00834656
-44.72	-0.00302124	0.0469666	-0.00450134	-0.0112762	-0.00834656
-44.62	-0.00302124	0.0450134	-0.00450134	-0.0190887	-0.0161591
-44.52	0.00634766	0.0372009	-0.00450134	-0.0210419	-0.0102997
-44.42	0.00869751	0.0450134	-0.00450134	-0.0210419	-0.00834656
-44.32	0.00869751	0.0450134	-0.0138702	-0.0112762	-0.0161591
-44.22	0.00869751	0.0450134	-0.0162201	-0.0190887	-0.0181122
-44.12	0.00869751	0.0547791	-0.00450134	-0.0210419	-0.0181122
-44.02	-0.00106812	0.0450134	-0.014267	-0.0210419	-0.0200653
-43.92	-0.00106812	0.0450134	-0.014267	-0.0288544	-0.0259247
-43.82	0.00674438	0.0356445	-0.014267	-0.0308075	-0.0278778
-43.72	0.00869751	0.0430603	-0.014267	-0.0308075	-0.0278778
-43.62	0.00869751	0.0430603	-0.0220795	-0.0308075	-0.0278778
-43.52	0.00869751	0.0430603	-0.014267	-0.0308075	-0.0161591
-43.42	0.00869751	0.0430603	-0.014267	-0.0308075	-0.0161591
-43.32	0.00869751	0.0430603	-0.014267	-0.03862	-0.0239716
-43.22	0.00869751	0.0450134	-0.0220795	-0.0405731	-0.0259247
-43.12	0.01651	0.0430603	-0.014267	-0.0405731	-0.0259247
-43.02	0.0184631	0.0528259	-0.00645447	-0.0327606	-0.0259247
-42.92	0.0184631	0.0450134	-0.0123138	-0.0210419	-0.0259247
-42.82	0.0184631	0.0528259	-0.00450134	-0.0288544	-0.0337372
-42.72	0.0184631	0.0450134	-0.00450134	-0.0308075	-0.0259247
-42.62	0.0184631	0.0430603	-0.0123138	-0.022995	-0.0259247
-42.52	0.0184631	0.0352478	-0.0123138	-0.0288544	-0.0337372
-42.42	0.0106506	0.0254822	-0.014267	-0.0308075	-0.0356903
-42.32	0.00869751	0.0352478	-0.014267	-0.0308075	-0.0356903
-42.22	0.00869751	0.0352478	-0.014267	-0.0308075	-0.0356903
-42.12	0.00869751	0.0352478	-0.0123138	-0.0210419	-0.0259247
-42.02	0.0184631	0.0274353	-0.0240326	-0.0210419	-0.0259247
-41.92	0.01651	0.0254822	-0.014267	-0.0210419	-0.0259247
-41.82	0.0184631	0.0254822	-0.0220795	-0.0210419	-0.0259247
-41.72	0.0184631	0.0254822	-0.0240326	-0.0190887	-0.0259247
-41.62	0.00869751	0.00790405	-0.0240326	-0.0308075	-0.0356903
-41.52	0.00869751	0.00595093	-0.0240326	-0.0210419	-0.0259247
-41.42	-0.00692749	-0.00186157	-0.0396576	-0.0288544	-0.0337372
-41.32	0.00674438	-0.0038147	-0.0357513	-0.022995	-0.0278778
-41.22	0.00674438	0.00595093	-0.0240326	-0.0288544	-0.0259247
-41.12	0.00869751	-0.00341797	-0.0240326	-0.0308075	-0.0259247
-41.02	0.0184631	-0.00576782	-0.0240326	-0.0190887	-0.0239716
-40.92	0.0106506	-0.00576782	-0.0318451	-0.0190887	-0.0259247
-40.82	0.00674438	-0.00576782	-0.0220795	-0.0269012	-0.0259247
-40.72	0.00088501	-0.0116272	-0.029892	-0.0288544	-0.0337372
-40.62	0.00869751	-0.00772095	-0.0240326	-0.0210419	-0.0181122
-40.52	0.00869751	-0.0038147	-0.0201263	-0.00737	-0.00639343
-40.42	0.0184631	-0.00576782	-0.0220795	-0.00932312	-0.00639343
-40.32	0.00869751	-0.00576782	-0.0220795	-0.00932312	-0.0157623
-40.22	-0.00106812	-0.0135803	-0.0318451	-0.0190887	-0.0278778
-40.12	-0.00106812	-0.0155334	-0.0220795	-0.0269012	-0.0181122
-40.02	-0.00106812	-0.0155334	-0.0220795	-0.0190887	-0.0259247
-39.92	0.00088501	-0.0233459	-0.0220795	-0.0190887	-0.0278778
-39.82	0.00869751	-0.0155334	-0.0123138	-0.018692	-0.0181122
-39.72	0.00869751	-0.0155334	-0.0216827	-0.0210419	-0.00834656
-39.62	0.00869751	-0.0233459	-0.0240326	-0.0210419	-0.0161591
-39.52	-0.0108337	-0.0428772	-0.0337982	-0.0308075	-0.0278778
-39.42	-0.0108337	-0.0350647	-0.0337982	-0.0308075	-0.0278778
-39.32	-0.00888062	-0.0252991	-0.0240326	-0.0112762	-0.0181122
-39.22	-0.00302124	-0.0252991	-0.0240326	-0.0112762	-0.00639343
-39.12	-0.00106812	-0.0331116	-0.0318451	-0.0112762	-0.0142059
-39.02	-0.00106812	-0.0350647	-0.0337982	-0.0112762	-0.0161591
-38.92	-0.0108337	-0.0350647	-0.0337982	-0.0112762	-0.0161591
-38.82	-0.00302124	-0.0272522	-0.0259857	-0.00346375	-0.0161591
-38.72	-0.00888062	-0.0252991	-0.0240326	0.000442505	-0.0161591
-38.62	-0.0108337	-0.034668	-0.0240326	-0.00151062	-0.00639343
-38.52	-0.0108337	-0.0272522	-0.0318451	-0.00151062	-0.0142059
-38.42	-0.00888062	-0.0350647	-0.0416107	-0.00932312	-0.0239716
-38.32	-0.0108337	-0.0448303	-0.0337982	-0.0112762	-0.0259247
-38.22	-0.0108337	-0.0467834	-0.0337982	-0.0112762	-0.0161591
-38.12	-0.0108337	-0.0370178	-0.0435638	-0.00151062	-0.0239716
-38.02	-0.00106812	-0.0350647	-0.0337982	0.000442505	-0.0161591
-37.92	-0.00106812	-0.0370178	-0.0240326	-0.00151062	-0.0142059
-37.82	-0.00106812	-0.0448303	-0.0240326	-0.00151062	-0.0161591
-37.72	-0.0202026	-0.0467834	-0.0337982	-0.00151062	-0.0259247
-37.62	-0.0131836	-0.0467834	-0.0318451	-0.00151062	-0.0259247
-37.52	-0.0202026	-0.0545959	-0.0337982	-0.00151062	-0.0337372
-37.42	-0.01474	-0.0370178	-0.0259857	0.00630188	-0.0278778
-37.32	-0.0127869	-0.0350647	-0.0240326	0.0102081	-0.0161591
-37.22	-0.0127869	-0.0428772	-0.0240326	0.008255	-0.0161591
-37.12	-0.0127869	-0.0448303	-0.0240326	0.0199738	-0.00639343
-37.02	-0.0127869	-0.0448303	-0.0240326	0.0121613	-0.0157623
-36.92	-0.0225525	-0.0350647	-0.0318451	0.0102081	-0.0181122
-36.82	-0.0401306	-0.0448303	-0.0435638	0.000442505	-0.0278778
-36.72	-0.0323181	-0.0428772	-0.0337982	0.00239563	-0.0259247
-36.62	-0.0420837	-0.0545959	-0.0337982	0.000442505	-0.0278778
-36.52	-0.0420837	-0.0448303	-0.0337982	0.000442505	-0.0278778
-36.42	-0.0420837	-0.0448303	-0.0416107	0.000442505	-0.0356903
-36.32	-0.0342712	-0.0448303	-0.0259857	0.000442505	-0.0298309
-36.22	-0.0401306	-0.0526428	-0.0318451	-0.00737	-0.0259247
-36.12	-0.0498962	-0.0448303	-0.0435638	-0.0171356	-0.0356903
-36.02	-0.0518494	-0.0448303	-0.0337982	-0.00932312	-0.0376434
-35.92	-0.0518494	-0.0526428	-0.0337982	-0.00932312	-0.0376434
-35.82	-0.0518494	-0.0545959	-0.0337982	-0.018692	-0.0356903
-35.72	-0.0342712	-0.0467834	-0.0337982	-0.0132294	-0.0298309
-35.62	-0.0401306	-0.0522461	-0.0318451	-0.0190887	-0.0435028
-35.52	-0.0420837	-0.0565491	-0.0337982	-0.0210419	-0.0474091
-35.42	-0.0498962	-0.0565491	-0.0337982	-0.0112762	-0.0356903
-35.32	-0.0518494	-0.0565491	-0.0416107	-0.0190887	-0.0435028
-35.22	-0.061615	-0.0643616	-0.0435638	-0.0112762	-0.0454559
-35.12	-0.0420837	-0.0565491	-0.0337982	-0.00151062	-0.0337372
-35.02	-0.0518494	-0.0467834	-0.0240326	-0.00932312	-0.0356903
-34.92	-0.0518494	-0.0545959	-0.0334015	-0.0112762	-0.0259247
-34.82	-0.0498962	-0.0643616	-0.0318451	-0.0171356	-0.0431061
-34.72	-0.0538025	-0.0487366	-0.0259857	-0.0132294	-0.0395966
-34.62	-0.0518494	-0.0467834	-0.0240326	-0.00932312	-0.0278778
-34.52	-0.0518494	-0.0545959	-0.0318451	-0.0112762	-0.0356903
-34.42	-0.0342712	-0.0565491	-0.0337982	-0.0112762	-0.0376434
-34.32	-0.030365	-0.0370178	-0.0240326	-0.00151062	-0.0278778
-34.22	-0.0323181	-0.0370178	-0.0318451	0.000442505	-0.0259247
-34.12	-0.0245056	-0.0272522	-0.0337982	-0.00151062	-0.0278778
-34.02	-0.0225525	-0.0350647	-0.0416107	-0.00151062	-0.0278778
-33.92	-0.0225525	-0.0370178	-0.0435638	-0.00151062	-0.0181122
-33.82	-0.0225525	-0.0370178	-0.0435638	-0.00151062	-0.0181122
-33.72	-0.0225525	-0.0331116	-0.0435638	-0.00151062	-0.0181122
-33.62	-0.0127869	-0.0252991	-0.0416107	0.008255	-0.00639343
-33.52	-0.0225525	-0.0252991	-0.0435638	0.0199738	-0.00834656
-33.42	-0.0323181	-0.0428772	-0.0533295	0.00239563	-0.0278778
-33.32	-0.0245056	-0.0448303	-0.0435638	0.000442505	-0.0181122
-33.22	-0.0225525	-0.0526428	-0.0435638	0.000442505	-0.0259247
-33.12	-0.030365	-0.0526428	-0.0591888	-0.00737	-0.0356903
-33.02	-0.0127869	-0.0448303	-0.0533295	0.0102081	-0.0278778
-32.92	-0.0127869	-0.0541992	-0.0533295	0.0102081	-0.0278778
-32.82	-0.00497437	-0.0389709	-0.0435638	0.0102081	-0.0102997
-32.72	-0.00302124	-0.0370178	-0.0435638	0.0102081	-0.0161591
-32.62	-0.00302124	-0.0370178	-0.0513763	0.0102081	-0.0181122
-32.52	-0.0108337	-0.0448303	-0.061142	0.00239563	-0.0142059
-32.42	-0.0225525	-0.0448303	-0.0630951	0.000442505	-0.0239716
-32.32	-0.01474	-0.0389709	-0.045517	0.0180206	-0.0181122
-32.22	-0.0205994	-0.0526428	-0.0513763	0.0121613	-0.0239716
-32.12	-0.0225525	-0.0565491	-0.0626984	0.00239563	-0.0337372
-32.02	-0.0225525	-0.0467834	-0.0552826	0.000442505	-0.0356903
-31.92	-0.0225525	-0.0545959	-0.0552826	0.0102081	-0.0356903
-31.82	-0.0127869	-0.0467834	-0.045517	0.0199738	-0.0161591
-31.72	-0.0127869	-0.0467834	-0.045517	0.0199738	-0.0161591
-31.62	-0.0127869	-0.0448303	-0.0435638	0.0106049	-0.025528
-31.52	-0.0127869	-0.0467834	-0.045517	0.008255	-0.0181122
-31.42	-0.0127869	-0.0545959	-0.0533295	0.008255	-0.0181122
-31.32	0.00479126	-0.0467834	-0.045517	0.0102081	-0.00834656
-31.22	-0.00302124	-0.0565491	-0.045517	-0.00151062	-0.0181122
-31.12	-0.00302124	-0.0565491	-0.045517	-0.00151062	-0.0181122
-31.02	0.00674438	-0.0545959	-0.0337982	0.008255	-0.00834656
-30.92	0.00674438	-0.0565491	-0.0357513	0.008255	-0.00834656
-30.82	0.00674438	-0.0565491	-0.0357513	0.008255	-0.00639343
-30.72	0.00674438	-0.0565491	-0.0357513	0.008255	-0.00834656
-30.62	0.01651	-0.0467834	-0.0162201	0.0180206	0.00141907
-30.52	0.01651	-0.0448303	-0.0240326	0.0180206	0.00141907
-30.42	0.0180664	-0.0545959	-0.0337982	0.00239563	0.00337219
-30.32	0.0262756	-0.0487366	-0.0279388	0.0160675	-0.000534058
-30.22	0.0282288	-0.0467834	-0.014267	0.0180206	0.00141907
-30.12	0.0379944	-0.0463867	-0.0123138	0.0277863	0.0209503
-30.02	0.0379944	-0.0389709	-0.014267	0.0277863	0.0209503
-29.92	0.0379944	-0.0389709	-0.00450134	0.0277863	0.0209503
-29.82	0.0301819	-0.0467834	-0.0123138	0.0199738	0.0131378
-29.72	0.0360413	-0.0292053	-0.00645447	0.0180206	0.0287628
-29.62	0.0301819	-0.0428772	-0.0123138	0.0102081	0.0150909
-29.52	0.0399475	-0.0350647	-0.00254822	0.0199738	0.0229034
-29.42	0.0399475	-0.0350647	-0.000595093	0.0297394	0.0229034
-29.32	0.0301819	-0.0252991	-0.00254822	0.0121613	0.0307159
-29.22	0.0262756	-0.0292053	-0.00645447	0.0141144	0.0209503
-29.12	0.04776	-0.00576782	-0.000595093	0.0219269	0.0404816
-29.02	0.0497131	-0.00576782	-0.00254822	0.0297394	0.0424347
-28.92	0.0497131	-0.0135803	0.00721741	0.0199738	0.0424347
-28.82	0.0379944	-0.0272522	-0.0123138	0.0180206	0.0307159
-28.72	0.0379944	-0.0350647	-0.014267	0.0258331	0.0307159
-28.62	0.0379944	-0.0292053	-0.014267	0.0277863	0.0307159
-28.52	0.0282288	-0.0350647	-0.00450134	0.0277863	0.0404816
-28.42	0.0282288	-0.0370178	0.00526428	0.0277863	0.0404816
-28.32	0.0282288	-0.0272522	0.00526428	0.0277863	0.0404816
-28.22	0.0106506	-0.0428772	-0.00254822	0.0297394	0.0248566
-28.12	0.00869751	-0.0467834	-0.00450134	0.0277863	0.0287628
-28.02	0.00869751	-0.0370178	0.00526428	0.0375519	0.0229034
-27.92	0.01651	-0.0370178	-0.00410461	0.0375519	0.0209503
-27.82	0.0184631	-0.0370178	0.00331116	0.0375519	0.0209503
-27.72	0.0184631	-0.0370178	0.00331116	0.0297394	0.0209503
-27.62	0.01651	-0.0292053	-0.00645447	0.0258331	0.0189972
-27.52	0.0184631	-0.0272522	-0.00645447	0.0277863	0.0307159
-27.42	0.0282288	-0.0174866	0.00331116	0.0375519	0.0404816
-27.32	0.0282288	-0.00772095	0.00721741	0.0375519	0.0404816
-27.22	0.0282288	-0.0155334	0.00526428	0.039505	0.0443878
-27.12	0.0184631	-0.0194397	-0.0123138	0.0277863	0.0326691
-27.02	0.0282288	-0.0155334	-0.00450134	0.0375519	0.0424347
-26.92	0.0282288	-0.00772095	0.00526428	0.0297394	0.0424347
-26.82	0.0282288	-0.00772095	0.00526428	0.0277863	0.0424347
-26.72	0.0282288	-0.00772095	0.00721741	0.039505	0.0424347
-26.62	0.0301819	-0.0155334	-0.0103607	0.02388	0.0346222
-26.52	0.0282288	-0.0135803	-0.014267	0.0199738	0.0424347
-26.42	0.0282288	-0.0155334	-0.0220795	0.0297394	0.0346222
-26.32	0.0282288	-0.0155334	-0.014267	0.0297394	0.0424347
-26.22	0.0282288	-0.0155334	-0.014267	0.0297394	0.0424347
-26.12	0.0282288	-0.0155334	-0.014267	0.0297394	0.0424347
-26.02	0.0282288	-0.0155334	-0.0123138	0.0301361	0.0346222
-25.92	0.0282288	-0.0155334	-0.0240326	0.0277863	0.0424347
-25.82	0.0282288	-0.0155334	-0.0240326	0.0277863	0.0424347
-25.72	0.0360413	-0.0155334	-0.00645447	0.0375519	0.0502472
-25.62	0.0379944	-0.00576782	-0.00450134	0.0375519	0.0522003
-25.52	0.0379944	-0.00576782	-0.0138702	0.039505	0.0522003
-25.42	0.0204163	-0.0155334	-0.0259857	0.0277863	0.0443878
-25.32	0.0282288	-0.0135803	-0.0162201	0.0375519	0.0522003
-25.22	0.0184631	-0.0252991	-0.0240326	0.0277863	0.0424347
-25.12	0.0184631	-0.0155334	-0.0259857	0.0297394	0.0346222
-25.02	0.0184631	-0.0155334	-0.0259857	0.0277863	0.0326691
-24.92	0.00869751	-0.0249023	-0.0435638	0.0180206	0.0229034
-24.82	0.01651	-0.0272522	-0.0377045	0.0355988	0.0326691
-24.72	0.0184631	-0.0272522	-0.0435638	0.0375519	0.0326691
-24.62	0.0106506	-0.0350647	-0.045517	0.0297394	0.0326691
-24.52	0.0184631	-0.0370178	-0.045517	0.0375519	0.0233002
-24.42	0.0184631	-0.0448303	-0.0435638	0.0375519	0.0209503
-24.32	0.00869751	-0.0467834	-0.0552826	0.0199738	0.0111847
-24.22	0.00869751	-0.0467834	-0.0552826	0.0297394	0.0209503
-24.12	0.01651	-0.0389709	-0.0552826	0.0297394	0.0209503
-24.02	0.00909424	-0.0448303	-0.0552826	0.039505	0.0209503
-23.92	0.0145569	-0.0292053	-0.045517	0.0473175	0.0287628
-23.82	0.0262756	-0.0350647	-0.045517	0.0492706	0.0131378
-23.72	0.0262756	-0.0467834	-0.0533295	0.0512238	0.0209503
-23.62	0.01651	-0.0545959	-0.0650482	0.039505	0.0111847
-23.52	0.00869751	-0.0663147	-0.0533295	0.039505	0.00337219
-23.42	0.00674438	-0.0663147	-0.0533295	0.0301361	0.00141907
-23.32	0.0161133	-0.0569458	-0.0533295	0.0391083	0.00297546
-23.22	0.0184631	-0.0526428	-0.0533295	0.0316925	0.00337219
-23.12	0.00088501	-0.0643616	-0.0630951	0.0121613	-0.00444031
-23.02	0.00869751	-0.0737305	-0.0533295	0.00239563	-0.00639343
-22.92	0.00869751	-0.0760803	-0.061142	-0.00737	-0.0142059
-22.82	0.00869751	-0.0760803	-0.0533295	-0.00932312	-0.0161591
-22.72	-0.00106812	-0.0780334	-0.0552826	-0.0190887	-0.0181122
-22.62	-0.00106812	-0.0663147	-0.061142	-0.0171356	-0.0239716
-22.52	-0.00106812	-0.0663147	-0.061142	-0.0269012	-0.0259247
-22.42	0.00674438	-0.0663147	-0.0552826	-0.0304108	-0.0274811
-22.32	0.00088501	-0.0741272	-0.0709076	-0.0405731	-0.0278778
-22.22	-0.00106812	-0.0858459	-0.0728607	-0.03862	-0.0356903
-22.12	-0.00106812	-0.0682678	-0.0728607	-0.0327606	-0.0298309
-22.02	-0.00106812	-0.0741272	-0.0630951	-0.0308075	-0.0278778
-21.92	-0.00888062	-0.0760803	-0.0709076	-0.03862	-0.0239716
-21.82	-0.00106812	-0.0760803	-0.0728607	-0.0483856	-0.0259247
-21.72	-0.0205994	-0.0858459	-0.0826263	-0.0522919	-0.0356903
-21.62	-0.01474	-0.0799866	-0.076767	-0.0522919	-0.0298309
-21.52	-0.0221558	-0.0780334	-0.0748138	-0.0522919	-0.0356903
-21.42	-0.0245056	-0.0858459	-0.0728607	-0.0601044	-0.0376434
-21.32	-0.0245056	-0.0877991	-0.0748138	-0.0601044	-0.0454559
-21.22	-0.0166931	-0.0799866	-0.0670013	-0.054245	-0.0395966
-21.12	-0.01474	-0.0780334	-0.0744171	-0.0522919	-0.0376434
-21.02	-0.0245056	-0.0877991	-0.0689545	-0.054245	-0.0395966
-20.92	-0.0166931	-0.0799866	-0.0591888	-0.0405731	-0.0376434
-20.82	-0.01474	-0.0858459	-0.0650482	-0.0405731	-0.0376434
-20.72	-0.0323181	-0.0858459	-0.076767	-0.0503387	-0.0474091
-20.62	-0.0264587	-0.0780334	-0.076767	-0.0518951	-0.0395966
-20.52	-0.0245056	-0.0760803	-0.0670013	-0.0522919	-0.0376434
-20.42	-0.030365	-0.0952148	-0.0845795	-0.06987	-0.0552216
-20.32	-0.0323181	-0.0975647	-0.0865326	-0.06987	-0.0571747
-20.22	-0.0229492	-0.0960083	-0.0849762	-0.0624542	-0.0478058
-20.12	-0.0186462	-0.0956116	-0.0845795	-0.0679169	-0.0454559
-20.02	-0.0284119	-0.0956116	-0.0845795	-0.06987	-0.0548248
-19.92	-0.0323181	-0.0956116	-0.0826263	-0.0796356	-0.0493622
-19.82	-0.030365	-0.0956116	-0.0826263	-0.0796356	-0.0474091
-19.72	-0.0284119	-0.0956116	-0.0904388	-0.0874481	-0.0474091
-19.62	-0.0225525	-0.0877991	-0.0845795	-0.0894012	-0.0395966
-19.52	-0.030365	-0.0936584	-0.0904388	-0.0991669	-0.0552216
-19.42	-0.0284119	-0.0956116	-0.092392	-0.0894012	-0.0571747
-19.32	-0.0319214	-0.0877991	-0.0841827	-0.0815887	-0.0493622
-19.22	-0.0420837	-0.0956116	-0.0943451	-0.0972137	-0.0649872
-19.12	-0.0420837	-0.0858459	-0.0943451	-0.0991669	-0.0669403
-19.02	-0.0498962	-0.0858459	-0.0943451	-0.108536	-0.0669403
-18.92	-0.0440369	-0.0858459	-0.0943451	-0.0933075	-0.0571747
-18.82	-0.0323181	-0.0780334	-0.0845795	-0.108932	-0.0571747
-18.72	-0.0401306	-0.0741272	-0.092392	-0.110886	-0.0571747
-18.62	-0.0420837	-0.0838928	-0.0943451	-0.118698	-0.0747528
-18.52	-0.0420837	-0.0780334	-0.0943451	-0.112839	-0.0591278
-18.42	-0.0518494	-0.0858459	-0.104111	-0.110886	-0.0747528
-18.32	-0.0596619	-0.0760803	-0.0943451	-0.118698	-0.0767059
-18.22	-0.0518494	-0.0838928	-0.102158	-0.120651	-0.0845184
-18.12	-0.0596619	-0.0760803	-0.104111	-0.128464	-0.0767059
-18.02	-0.0655212	-0.0799866	-0.106064	-0.134323	-0.0806122
-17.92	-0.0713806	-0.0760803	-0.106064	-0.13237	-0.0767059
-17.82	-0.0655212	-0.0780334	-0.0982513	-0.114792	-0.0786591
-17.72	-0.0713806	-0.0663147	-0.104111	-0.120651	-0.0786591
-17.62	-0.0733337	-0.0663147	-0.0962982	-0.122604	-0.0688934
-17.52	-0.0717773	-0.0663147	-0.0947418	-0.121048	-0.0595245
-17.42	-0.0713806	-0.0565491	-0.103714	-0.120651	-0.0665436
-17.32	-0.0827026	-0.0663147	-0.108017	-0.122604	-0.0708466
-17.22	-0.0830994	-0.0643616	-0.106064	-0.128464	-0.0669403
-17.12	-0.0655212	-0.0585022	-0.0982513	-0.112839	-0.0610809
-17.02	-0.0635681	-0.0545959	-0.0943451	-0.110886	-0.0669403
-16.92	-0.0713806	-0.0643616	-0.0962982	-0.118698	-0.0688934
-16.82	-0.0752869	-0.0585022	-0.106064	-0.112839	-0.0591278
-16.72	-0.0538025	-0.0545959	-0.0962982	-0.100723	-0.0552216
-16.62	-0.0538025	-0.0467834	-0.0962982	-0.0952606	-0.0493622
-16.52	-0.0635681	-0.0487366	-0.0865326	-0.103073	-0.0493622
-16.42	-0.0635681	-0.0448303	-0.0845795	-0.103073	-0.0376434
-16.32	-0.0557556	-0.0483398	-0.0845795	-0.0933075	-0.0376434
-16.22	-0.0538025	-0.0409241	-0.0670013	-0.0933075	-0.0376434
-16.12	-0.0440369	-0.0370178	-0.0728607	-0.0815887	-0.0376434
-16.02	-0.0444336	-0.0393677	-0.0752106	-0.0819855	-0.0380402
-15.92	-0.0401306	-0.0272522	-0.0630951	-0.0679169	-0.0239716
-15.82	-0.0323181	-0.0370178	-0.0728607	-0.0718231	-0.0278778
-15.72	-0.0381775	-0.0370178	-0.0630951	-0.0776825	-0.0161591
-15.62	-0.0479431	-0.0331116	-0.0630951	-0.0776825	-0.0239716
-15.52	-0.0420837	-0.0272522	-0.0630951	-0.0718231	-0.0274811
-15.42	-0.0494995	-0.0252991	-0.0630951	-0.06987	-0.0278778
-15.32	-0.0538025	-0.0350647	-0.0630951	-0.06987	-0.0278778
-15.22	-0.0596619	-0.0428772	-0.0630951	-0.06987	-0.0278778
-15.12	-0.0635681	-0.0370178	-0.0646515	-0.081192	-0.0376434
-15.02	-0.0596619	-0.0350647	-0.0650482	-0.0718231	-0.0356903
-14.92	-0.0538025	-0.0272522	-0.0474701	-0.0640106	-0.0298309
-14.82	-0.0694275	-0.0331116	-0.0630951	-0.0796356	-0.0356903
-14.72	-0.0538025	-0.0272522	-0.0572357	-0.0640106	-0.0376434
-14.62	-0.0440369	-0.0155334	-0.0552826	-0.0620575	-0.0200653
-14.52	-0.0420837	-0.00772095	-0.0377045	-0.054245	-0.0181122
-14.42	-0.0596619	-0.0249023	-0.045517	-0.0522919	-0.0356903
-14.32	-0.0522461	-0.00811768	-0.0439606	-0.042923	-0.0165558
-14.22	-0.0498962	-0.00576782	-0.0337982	-0.0308075	-0.0157623
-14.12	-0.0401306	-0.00576782	-0.0337982	-0.0190887	-0.0161591
-14.02	-0.0420837	-0.00576782	-0.0435638	-0.0288544	-0.0161591
-13.92	-0.0323181	-0.00576782	-0.0357513	-0.0288544	-0.00834656
-13.82	-0.030365	-0.0135803	-0.0220795	-0.0288544	-0.00444031
-13.72	-0.0342712	-0.0272522	-0.0337982	-0.0308075	-0.0181122
-13.62	-0.0323181	-0.0194397	-0.0337982	-0.022995	-0.000534058
-13.52	-0.01474	9.15527e-05	-0.0259857	-0.0112762	0.00141907
-13.42	-0.0221558	0.00204468	-0.0236359	-0.0112762	0.00337219
-13.32	-0.0166931	0.0118103	-0.0181732	-0.00306702	0.00923157
-13.22	-0.0229492	0.0114136	-0.0166168	-0.00386047	0.00297546
-13.12	-0.0225525	0.0137634	-0.0123138	0.008255	0.00337219
-13.02	-0.00497437	0.0235291	-0.00645447	0.008255	0.0131378
-12.92	-0.00302124	0.0157166	-0.00254822	0.008255	0.0131378
-12.82	-0.0205994	0.0039978	-0.014267	0.000442505	0.00532532
-12.72	-0.01474	0.00204468	-0.0162201	-0.0112762	0.00141907
-12.62	-0.0205994	-0.00537109	-0.0123138	-0.0112762	0.00337219
-12.52	-0.01474	9.15527e-05	-0.00645447	-0.00151062	0.0115814
-12.42	-0.00497437	0.0137634	0.00526428	0.00630188	0.0111847
-12.32	-0.00302124	0.0137634	-0.00254822	0.0102081	0.0209503
-12.22	-0.0127869	0.0118103	0.00331116	-0.00151062	0.0189972
-12.12	-0.0108337	0.0235291	-0.00254822	-0.00151062	0.0131378
-12.02	-0.01474	0.0137634	-0.00645447	-0.0112762	0.0131378
-11.92	-0.00497437	0.0215759	-0.00450134	0.000442505	0.0209503
-11.82	-0.0205994	0.00595093	-0.014267	-0.00932312	0.00532532
-11.72	-0.00146484	0.0133667	0.00486755	4.57764e-05	0.0225067
-11.62	0.00088501	0.0157166	-0.00215149	0.0121613	0.0248566
-11.52	-0.00692749	0.0176697	-0.00450134	0.00279236	0.0268097
-11.42	-0.0186462	0.0137634	0.00331116	0.008255	0.0150909
-11.32	0.00088501	0.0254822	0.00721741	0.0121613	0.0346222
-11.22	-0.00888062	0.00790405	-0.00450134	0.000442505	0.0170441
-11.12	-0.000671387	0.0313416	0.00721741	0.008255	0.0135345
-11.02	-0.0127869	0.0157166	0.00526428	0.000442505	0.0111847
-10.92	-0.0127869	0.0215759	0.0130768	0.00630188	0.0111847
-10.82	-0.00302124	0.0157166	0.00721741	0.008255	0.0131378
-10.72	-0.00302124	0.0215759	0.0130768	0.0160675	0.0189972
-10.62	-0.0127869	0.0137634	0.00721741	0.0102081	0.00337219
-10.52	-0.0127869	0.0235291	0.0130768	0.0160675	0.00141907
-10.42	0.00479126	0.0219727	0.0228424	0.0180206	0.00923157
-10.32	-0.00106812	0.0215759	0.0345612	0.0102081	0.0131378
-10.22	-0.0127869	0.0215759	0.016983	0.008255	0.00141907
-10.12	-0.0127869	0.0215759	0.0228424	0.008255	0.0111847
-10.02	-0.00302124	0.0235291	0.016983	0.008255	0.0111847
-9.92	-0.0127869	0.0196228	0.0228424	-0.00151062	0.0131378
-9.82	-0.0127869	0.0039978	0.00721741	-0.00151062	0.00376892
-9.72	-0.0127869	0.0039978	0.00526428	-0.0108795	0.00141907
-9.62	-0.00146484	0.0114136	0.0165863	-0.00386047	0.00297546
-9.52	0.00869751	0.0157166	0.0150299	0.00630188	0.00337219
-9.42	0.00128174	0.00790405	0.016983	0.000442505	0.00337219
-9.32	-0.00302124	0.0039978	0.0247955	0.00630188	-0.00639343
-9.22	0.00088501	0.0157166	0.0173798	0.008255	-0.00444031
-9.12	-0.00106812	0.00790405	0.0150299	0.000442505	-0.00639343
-9.02	0.00869751	0.0137634	0.0247955	0.0180206	0.00337219
-8.92	0.00869751	0.0161133	0.0247955	0.0121613	0.00337219
-8.82	-0.00106812	0.0039978	0.0150299	0.000442505	-0.00444031
-8.72	0.00869751	0.0118103	0.0150299	0.000442505	-0.00639343
-8.62	0.00869751	0.0235291	0.0150299	0.0102081	0.00337219
-8.52	0.0262756	0.0235291	0.0267487	0.0102081	0.00337219
-8.42	0.00869751	0.0039978	0.0150299	-0.00151062	-0.0177155
-8.32	0.00869751	0.0039978	0.00721741	0.000442505	-0.0102997
-8.22	0.0243225	0.00985718	0.0130768	0.00630188	-0.0102997
-8.12	0.0184631	0.0137634	0.0150299	0.000442505	0.00141907
-8.02	0.0262756	0.0039978	0.016983	-0.00151062	-0.00639343
-7.92	0.0184631	0.0118103	0.0150299	-0.00111389	0.00141907
-7.82	0.0145569	0.00204468	0.0228424	-0.00541687	-0.000534058
-7.72	0.0169067	-0.00576782	0.016983	-0.00346375	0.00337219
-7.62	0.0239258	0.00164795	0.0243988	0.00785828	0.00297546
-7.52	0.01651	-0.0038147	0.016983	-0.00151062	-0.0142059
-7.42	0.00869751	0.00595093	0.016983	0.008255	-0.00639343
-7.32	0.0184631	-0.00576782	0.00917053	0.000442505	-0.0142059
-7.22	0.00869751	-0.00537109	0.00526428	-0.00346375	-0.0161591
-7.12	0.00869751	-0.0135803	0.00761414	-0.00151062	-0.0161591
-7.02	0.0184631	-0.00772095	0.0130768	0.008255	-0.00794983
-6.92	0.0282288	-0.0135803	0.0247955	0.008255	-0.00834656
-6.82	0.0204163	-0.00576782	0.016983	0.000442505	-0.00639343
-6.72	0.0262756	-0.0155334	0.0130768	0.00630188	-0.0102997
-6.62	0.0204163	-0.0155334	0.00721741	0.000442505	-0.0161591
-6.52	0.0360413	-0.0155334	0.00526428	0.0180206	-0.000534058
-6.42	0.0282288	-0.0252991	0.00526428	0.0102081	-0.0161591
-6.32	0.0301819	-0.0233459	0.00526428	0.0199738	-0.00834656
-6.22	0.0262756	-0.0252991	0.0130768	0.0199738	-0.00834656
-6.12	0.0379944	-0.0155334	0.0150299	0.0297394	-0.00834656
-6.02	0.0379944	-0.0155334	0.0150299	0.0375519	0.00337219
-5.92	0.0379944	-0.0249023	0.00721741	0.0219269	-0.00639343
-5.82	0.0379944	-0.0272522	0.0130768	0.0375519	0.00337219
-5.72	0.0379944	-0.0272522	0.0150299	0.039505	0.00337219
-5.62	0.04776	-0.0350647	0.00721741	0.0316925	0.00337219
-5.52	0.0575256	-0.0256958	0.0146332	0.0488739	0.0127411
-5.42	0.0692444	-0.0252991	0.016983	0.0512238	0.00727844
-5.32	0.0692444	-0.0233459	0.00917053	0.0418549	0.00532532
-5.22	0.04776	-0.0350647	-0.00254822	0.0297394	0.0131378
-5.12	0.0501099	-0.034668	-0.0119171	0.0223236	0.00572205
-5.02	0.04776	-0.0370178	-0.0240326	0.0180206	0.00532532
-4.92	0.0575256	-0.0448303	-0.014267	0.0180206	0.00337219
-4.82	0.04776	-0.0467834	-0.0334015	0.008255	-0.0157623
-4.72	0.0575256	-0.0370178	-0.0357513	0.0180206	-0.0181122
-4.62	0.0575256	-0.0389709	-0.0435638	0.0180206	-0.0181122
-4.52	0.0497131	-0.0545959	-0.0552826	0.008255	-0.0181122
-4.42	0.0766602	-0.0471802	-0.0361481	0.0176239	0.010788
-4.32	0.07901	-0.0428772	-0.0337982	0.0199738	0.0322723
-4.22	0.0711975	-0.0448303	-0.0240326	0.0297394	0.0443878
-4.12	0.0594788	-0.0624084	-0.0416107	0.0102081	0.0541534
-4.02	0.0575256	-0.0565491	-0.0240326	0.0199738	0.0541534
-3.92	0.04776	-0.0624084	-0.0240326	0.0199738	0.0346222
-3.82	0.04776	-0.0467834	-0.014267	0.0219269	0.0424347
-3.72	0.0399475	-0.0350647	-0.0220795	0.0297394	0.0424347
-3.62	0.0282288	-0.0272522	-0.0318451	0.0219269	0.0424347
-3.52	0.0282288	-0.0350647	-0.0337982	0.0121613	0.0326691
-3.42001	0.0379944	-0.0252991	-0.0240326	0.0199738	0.0248566
-3.32	0.0282288	-0.0428772	-0.0416107	0.008255	0.0229034
-3.22	0.0399475	-0.0174866	-0.0337982	0.0277863	0.0326691
-3.12	0.0555725	-0.0174866	-0.0240326	0.0277863	0.0404816
-3.02	0.0497131	-0.0252991	-0.029892	0.0219269	0.0268097
-2.92001	0.0594788	-0.0233459	-0.0201263	0.039505	0.0170441
-2.82	0.0497131	-0.0409241	-0.0279388	0.00434875	-0.00444031
-2.72	0.0575256	-0.0272522	-0.0337982	0.0102081	-0.00639343
-2.62	0.0657349	-0.034668	-0.041214	0.000839233	-0.0177155
-2.52	0.0536194	-0.0624084	-0.0494232	-0.0366669	-0.0532684
-2.42001	0.0575256	-0.0936584	-0.061142	-0.0483856	-0.0767059
-2.32	0.0555725	-0.121002	-0.0552826	-0.0718231	-0.107956
-2.22	0.0575256	-0.106934	-0.0529327	-0.0694733	-0.12709
-2.12	0.00674438	-0.0799866	-0.121689	-0.0815887	-0.139206
-2.02	-0.0538025	-0.0940552	-0.137314	-0.114792	-0.150925
-1.92001	-0.0541992	-0.105377	-0.158798	-0.146042	-0.172409
-1.82	-0.0436401	-0.124512	-0.187698	-0.194473	-0.203262
-1.72	-0.0541992	-0.121002	-0.195908	-0.212448	-0.211472
-1.62	-0.030365	-0.112793	-0.226761	-0.19838	-0.215378
-1.52	-0.01474	-0.152252	-0.256058	-0.233932	-0.236862
-1.42001	0.027832	-0.163971	-0.254501	-0.231979	-0.238815
-1.32	0.00909424	-0.194427	-0.30098	-0.258926	-0.267319
-1.22	0.0223694	-0.270996	-0.351761	-0.321426	-0.330215
-1.12	0.0258789	-0.36084	-0.422073	-0.380417	-0.424362
-1.02	0.0184631	-0.349518	-0.465042	-0.378067	-0.433731
-0.920006	0.0692444	-0.456543	-0.463486	-0.417526	-0.426315
-0.82	-0.000671387	-0.519043	-0.492386	-0.421036	-0.412247
-0.720001	-0.100677	-0.552643	-0.60762	-0.503067	-0.459122
-0.620003	-0.175293	-0.714355	-0.621689	-0.646042	-0.543106
-0.520004	0.00088501	-0.621002	-0.697083	-0.669083	-0.709122
-0.420006	-0.0327148	-0.358109	-0.611923	-0.433548	-0.453278
-0.32	0.440338	-3.59717	-1.51231	0.012558	-2.63725
-0.220001	8.54581	10.5462	8.26268	2.88794	11.8838
-0.120003	-5.97803	4.93329	-0.679886	-6.61089	3.31705
-0.0200043	-11.694	3.01884	-3.78027	-8.00697	-1.51381
0.0799942	-7.05302	5.60596	-0.00762939	-2.99603	1.20377
0.18	-1.61005	8.17081	3.858	1.49185	5.33072
0.279999	1.57706	8.60986	6.08574	4.19966	7.55923
0.379997	3.34775	9.12665	7.04042	5.27583	8.23384
0.479996	4.22511	9.10751	7.41347	6.23872	8.9147
0.579994	5.33762	9.47197	8.28183	7.08638	9.58112
0.68	6.52393	9.84892	8.96815	7.95903	10.251
0.779999	7.34932	10.1138	9.44081	8.57114	10.7752
0.879997	8.31769	10.6231	10.2299	9.30943	11.5991
0.979996	9.20244	11.2403	11.0326	10.168	12.394
1.07999	10.095	11.8067	11.7342	10.9012	13.076
1.18	10.7399	12.3985	12.4603	11.6918	13.8065
1.28	11.4392	13.0142	13.1303	12.1922	14.5838
1.38	12.1962	13.5548	13.7455	12.8481	15.4155
1.48	13.0481	14.1153	14.4369	13.4903	16.2006
1.57999	13.8485	14.7126	15.1049	14.2231	16.937
1.68	14.5017	15.2837	15.7752	14.9169	17.7049
1.78	15.1982	15.8493	16.4443	15.5102	18.4116
1.88	15.87	16.4063	17.1557	16.145	19.1401
1.98	16.595	16.9927	17.8803	16.8305	19.8549
2.07999	17.3056	17.5993	18.6596	17.4204	20.5581
2.18	17.9657	18.1602	19.2334	17.9497	21.2924
2.28	18.5407	18.752	19.8299	18.5126	21.9862
2.38	19.1259	19.2927	20.3955	19.0489	22.6631
2.48	19.7005	19.8188	20.9705	19.5809	23.3397
2.57999	20.2982	20.3673	21.5463	20.1063	24.0561
2.68	20.8974	20.9126	22.0896	20.6333	24.7167
2.78	21.4599	21.3923	22.6357	21.1137	25.3389
2.88	22.0286	21.881	23.2439	21.6313	25.9725
2.98	22.597	22.3345	23.767	22.1395	26.6127
3.07999	23.1747	22.8141	24.3076	22.6036	27.2319
3.18	23.6982	23.2774	24.8103	23.0926	27.8374
3.28	24.2454	23.7075	25.3353	23.5747	28.435
3.38	24.747	24.1345	25.8467	23.9848	29.0502
3.48	25.2669	24.5474	26.326	24.4223	29.6264
3.57999	25.745	24.963	26.8158	24.8016	30.1752
3.68	26.2239	25.3907	27.308	25.186	30.7596
3.78	26.7372	25.8063	27.7592	25.6036	31.3155
3.88	27.2138	26.186	28.1967	25.9735	31.8491
3.98	27.6634	26.5743	28.6459	26.3676	32.4022
4.07999	28.12	26.961	29.1029	26.7661	32.9116
4.18	28.5732	27.3356	29.5267	27.1313	33.3663
4.28	29.036	27.6938	29.9467	27.4809	33.8631
4.38	29.4251	28.045	30.3471	27.8325	34.3139
4.48	29.8524	28.4142	30.7631	28.1801	34.7436
4.57999	30.2513	28.7638	31.115	28.5204	35.2124
4.68	30.6841	29.1134	31.5166	28.8809	35.6752
4.78	31.095	29.4395	31.8783	29.2231	36.1167
4.88	31.4911	29.756	32.2631	29.5477	36.5444
4.98	31.8939	30.0845	32.6381	29.8774	36.9764
5.07999	32.2548	30.3849	32.9857	30.1704	37.394
5.18	32.6513	30.6852	33.3529	30.4707	37.8331
5.28	33.0067	30.9864	33.6986	30.7915	38.246
5.38	33.3841	31.2852	34.0658	31.0907	38.6655
5.48	33.7372	31.5649	34.3764	31.3793	39.0581
5.57999	34.0833	31.8243	34.7142	31.6293	39.4448
5.68	34.4325	32.1017	35.0678	31.9204	39.8627
5.78	34.7728	32.3653	35.3826	32.1782	40.2479
5.88	35.0907	32.6231	35.7142	32.4383	40.6245
5.98	35.388	32.8735	35.9955	32.6626	40.9565
6.07999	35.7231	33.1052	36.3154	32.9297	41.3252
6.18	36.0267	33.3556	36.5912	33.1469	41.6698
6.28	36.3446	33.6036	36.8764	33.4106	42.0151
6.38	36.6536	33.8477	37.1693	33.661	42.3784
6.48	36.9345	34.0786	37.4373	33.8735	42.7069
6.57999	37.2177	34.3165	37.7279	34.1118	43.0366
6.68	37.5052	34.5274	37.9975	34.3344	43.3569
6.78	37.7899	34.7442	38.2553	34.5434	43.6557
6.88	38.0482	34.9591	38.5209	34.7547	43.9702
6.98	38.3232	35.1778	38.7592	34.9438	44.2674
7.07999	38.5829	35.3653	39.0346	35.1606	44.5835
7.18	38.8466	35.5704	39.2709	35.3442	44.8901
7.28	39.1028	35.7485	39.5189	35.5141	45.1655
7.38	39.3817	35.9474	39.7709	35.6938	45.4585
7.48	39.6357	36.1368	40.0072	35.8739	45.7479
7.57999	39.8817	36.3165	40.2186	36.0395	46.0034
7.68	40.1243	36.5079	40.4369	36.2211	46.2573
7.78	40.3524	36.6759	40.6283	36.3735	46.5249
7.88	40.6024	36.8345	40.8256	36.5415	46.7866
7.98	40.8232	37.0255	41.0287	36.7118	47.0448
8.07999	41.0696	37.1935	41.2182	36.8676	47.2866
8.18	41.3036	37.3653	41.4271	37.0317	47.5249
8.28	41.5224	37.5255	41.6185	37.184	47.7651
8.38	41.7431	37.6856	41.7787	37.3422	47.9975
8.48	41.9622	37.8458	41.9568	37.4751	48.228
8.57999	42.1825	38.006	42.1381	37.6215	48.4549
8.68	42.4032	38.1466	42.3353	37.7704	48.6772
8.78	42.6337	38.2856	42.517	37.9204	48.935
8.88	42.8427	38.4239	42.6986	38.0512	49.1362
8.98	43.0521	38.586	42.8764	38.1821	49.3471
9.07999	43.2607	38.7267	43.058	38.3188	49.5565
9.18	43.4638	38.8751	43.2279	38.4516	49.7768
9.28	43.6435	39.0157	43.3959	38.5727	49.9877
9.38	43.8524	39.1466	43.556	38.6918	50.185
9.48	44.0345	39.2696	43.6908	38.8051	50.3588
9.57999	44.204	39.377	43.8568	38.934	50.5561
9.68	44.3817	39.4981	44.0092	39.061	50.746
9.78	44.5634	39.6251	44.1482	39.1727	50.937
9.88	44.745	39.7481	44.2963	39.2817	51.1167
9.98	44.9114	39.856	44.4291	39.3989	51.3159
10.08	45.0829	39.9649	44.556	39.4926	51.5053
10.18	45.2509	40.0665	44.6986	39.602	51.687
10.28	45.4228	40.1837	44.8256	39.7016	51.8569
10.38	45.5751	40.2774	44.9486	39.7934	52.0268
10.48	45.7146	40.3677	45.0975	39.8934	52.1858
10.58	45.8407	40.4727	45.2455	39.9887	52.3647
10.68	46.0126	40.5763	45.3666	40.0708	52.5346
10.78	46.1806	40.6739	45.5072	40.1512	52.7045
10.88	46.3118	40.756	45.6264	40.2504	52.8745
10.98	46.4599	40.8438	45.7572	40.3579	53.017
11.08	46.6181	40.9454	45.8842	40.4379	53.144
11.18	46.7607	41.0333	46.0267	40.5376	53.3026
11.28	46.911	41.1173	46.1361	40.6196	53.435
11.38	47.0517	41.213	46.2455	40.7094	53.5717
11.48	47.2001	41.3032	46.3568	40.8168	53.7124
11.58	47.3489	41.3907	46.4545	40.8696	53.853
11.68	47.4989	41.461	46.5564	40.9301	53.9838
11.78	47.6474	41.5431	46.6537	41.0004	54.1245
11.88	47.788	41.631	46.7533	41.0883	54.2612
11.98	47.9013	41.7032	46.8451	41.1411	54.3749
12.08	48.0399	41.7813	46.9545	41.2098	54.5034
12.18	48.1591	41.8614	47.0639	41.2876	54.6616
12.28	48.2982	41.9239	47.1361	41.3872	54.8022
12.38	48.4189	41.9923	47.224	41.4399	54.9233
12.48	48.5595	42.045	47.3236	41.4965	55.0444
12.58	48.6708	42.1153	47.4174	41.5512	55.1655
12.68	48.7899	42.1759	47.517	41.6274	55.3042
12.78	48.9091	42.2442	47.6146	41.7094	55.435
12.88	49.0126	42.3243	47.7377	41.7876	55.5542
12.98	49.1302	42.377	47.8178	41.8325	55.6655
13.08	49.2646	42.461	47.9135	41.9067	55.7811
13.18	49.3642	42.5255	47.9877	41.9536	55.8862
13.28	49.4872	42.5919	48.0658	42.02	56.0014
13.38	49.6005	42.6661	48.1557	42.0688	56.1147
13.48	49.6923	42.7247	48.2357	42.1215	56.2319
13.58	49.7899	42.8048	48.3373	42.2094	56.3647
13.68	49.8993	42.8536	48.4154	42.2583	56.4838
13.78	50.0091	42.9239	48.4857	42.3286	56.5854
13.88	50.1181	42.9942	48.556	42.3813	56.6752
13.98	50.2294	43.0552	48.6146	42.4399	56.7729
14.08	50.3192	43.1017	48.7064	42.4891	56.8631
14.18	50.3993	43.1622	48.7787	42.5473	56.9702
14.28	50.4989	43.211	48.8549	42.6176	57.0639
14.38	50.5868	43.254	48.9252	42.6606	57.1538
14.48	50.6825	43.3028	49.015	42.727	57.2514
14.58	50.7689	43.3731	49.0853	42.7895	57.3237
14.68	50.8759	43.4239	49.1463	42.8383	57.4213
14.78	50.9501	43.4649	49.2162	42.8793	57.476
14.88	51.0282	43.5235	49.2943	42.9204	57.562
14.98	51.1357	43.5821	49.3725	42.9672	57.6713
15.08	51.2001	43.6134	49.4174	43.0102	57.7456
15.18	51.2821	43.6759	49.476	43.061	57.8549
15.28	51.37	43.7149	49.5541	43.1098	57.9448
15.38	51.4403	43.7638	49.6049	43.1606	58.0327
15.48	51.5478	43.8126	49.6576	43.2094	58.1229
15.58	51.6103	43.8634	49.6947	43.2309	58.1948
15.68	51.679	43.8946	49.765	43.2797	58.2924
15.78	51.7489	43.9337	49.8353	43.3305	58.3725
15.88	51.8388	43.9669	49.8783	43.3793	58.4936
15.98	51.911	43.9864	49.9174	43.4243	58.5737
16.08	51.9911	44.0333	49.9662	43.4692	58.6342
16.18	52.0907	44.0743	50.0248	43.5297	58.7143
16.28	52.1708	44.1173	50.1049	43.5614	58.7651
16.38	52.2528	44.1661	50.14	43.5805	58.8354
16.48	52.331	44.1856	50.1869	43.6118	58.9057
16.58	52.4189	44.2247	50.267	43.6411	58.9838
16.68	52.5013	44.2755	50.3373	43.6801	59.0561
16.78	52.5907	44.3145	50.3959	43.7192	59.1342
16.88	52.663	44.3673	50.4291	43.7446	59.1987
16.98	52.7392	44.377	50.4857	43.77	59.2436
17.08	52.8114	44.4161	50.556	43.8129	59.3237
17.18	52.872	44.4649	50.6166	43.8501	59.3846
17.28	52.9228	44.4903	50.6693	43.8813	59.4448
17.38	52.9814	44.5333	50.7084	43.9028	59.5151
17.48	53.0517	44.5782	50.7572	43.9497	59.5835
17.58	53.1298	44.6153	50.808	43.9731	59.6362
17.68	53.2005	44.6563	50.8471	44.02	59.7026
17.78	53.2685	44.6954	50.8803	44.0512	59.7749
17.88	53.3329	44.7286	50.9193	44.0747	59.8354
17.98	53.411	44.7657	50.9877	44.1215	59.9057
18.08	53.4892	44.8048	51.056	44.159	59.9819
18.18	53.5517	44.8286	51.101	44.1918	60.0463
18.28	53.6317	44.8634	51.1654	44.2407	60.1362
18.38	53.6825	44.8849	51.1889	44.2602	60.187
18.48	53.7411	44.9239	51.2553	44.2895	60.2553
18.58	53.7923	44.9556	51.2713	44.3094	60.2967
18.68	53.8485	44.9845	51.3158	44.3305	60.3725
18.78	53.8997	45.0138	51.3471	44.3579	60.4237
18.88	53.9774	45.0528	51.4057	44.3911	60.4917
18.98	54.0185	45.0938	51.4662	44.4184	60.562
19.08	54.079	45.1231	51.517	44.4399	60.6127
19.18	54.12	45.1446	51.556	44.4594	60.6713
19.28	54.1728	45.1661	51.599	44.4731	60.7241
19.38	54.2196	45.1856	51.6264	44.4985	60.7651
19.48	54.2704	45.1954	51.6596	44.5024	60.7963
19.58	54.3212	45.2345	51.6967	44.5219	60.853
19.68	54.372	45.256	51.7377	44.559	60.9135
19.78	54.4384	45.2735	51.7576	44.5825	60.9643
19.88	54.4716	45.2755	51.7748	44.5727	60.9838
19.98	54.538	45.3028	51.8041	44.5883	61.0444
20.08	54.5794	45.3243	51.8529	44.6102	61.101
20.18	54.6161	45.3536	51.8842	44.6372	61.1342
20.28	54.661	45.3751	51.9057	44.6586	61.1772
20.38	54.706	45.4024	51.933	44.6801	61.2319
20.48	54.7587	45.4337	51.974	44.7075	61.2733
20.58	54.8017	45.4278	51.9857	44.7094	61.3061
20.68	54.8505	45.4532	52.015	44.7309	61.3608
20.78	54.9071	45.4845	52.0541	44.7583	61.4135
20.88	54.9403	45.5138	52.0834	44.7797	61.4721
20.98	54.9716	45.5177	52.1166	44.7915	61.517
21.08	55.0282	45.5352	52.1537	44.811	61.5444
21.18	55.0614	45.5567	52.1674	44.8286	61.5952
21.28	55.1317	45.5841	52.2045	44.852	61.644
21.38	55.1884	45.6056	52.2279	44.8696	61.6948
21.48	55.2294	45.6157	52.2553	44.8989	61.7358
21.58	55.2689	45.6427	52.2943	44.9223	61.7827
21.68	55.2903	45.6646	52.3162	44.9403	61.8241
21.78	55.3349	45.6739	52.3334	44.9594	61.8745
21.88	55.3778	45.7013	52.3627	44.9887	61.9311
21.98	55.4267	45.713	52.3842	44.9907	61.953
22.08	55.4794	45.7423	52.4135	45.018	61.9936
22.18	55.5282	45.7618	52.435	45.0376	62.0405
22.28	55.5497	45.7833	52.4564	45.0516	62.0756
22.38	55.5888	45.8048	52.4838	45.0668	62.101
22.48	55.62	45.8321	52.5248	45.0961	62.1342
22.58	55.6571	45.8438	52.5541	45.1098	62.1733
22.68	55.6708	45.8634	52.5736	45.1274	62.2026
22.78	55.6985	45.8751	52.6049	45.1489	62.2436
22.88	55.747	45.9024	52.6342	45.1586	62.2846
22.98	55.7782	45.9083	52.6459	45.1704	62.3061
23.08	55.8095	45.9239	52.6752	45.1879	62.3432
23.18	55.8485	45.9532	52.7045	45.1997	62.3729
23.28	55.8798	45.9767	52.7435	45.229	62.4116
23.38	55.9071	46.004	52.7748	45.2485	62.4428
23.48	55.9364	46.0138	52.7846	45.2504	62.4721
23.58	55.9521	46.0161	52.806	45.268	62.4858
23.68	55.9892	46.0333	52.8256	45.2915	62.5346
23.78	56.0185	46.0548	52.8549	45.3188	62.5717
23.88	56.0497	46.0724	52.8744	45.3481	62.5952
23.98	56.0907	46.0763	52.8881	45.3618	62.6342
24.08	56.1103	46.1036	52.9154	45.3715	62.6655
24.18	56.1142	46.1056	52.935	45.3813	62.6772
24.28	56.1591	46.1251	52.9584	45.3911	62.7045
24.38	56.1903	46.1446	52.976	45.4204	62.7456
24.48	56.2392	46.1642	53.015	45.4399	62.7753
24.58	56.261	46.1856	53.0365	45.4594	62.812
24.68	56.2978	46.2052	53.0658	45.4809	62.8452
24.78	56.3407	46.2267	53.0951	45.4926	62.8725
24.88	56.37	46.2267	53.101	45.5024	62.9077
24.98	56.4091	46.2442	53.1264	45.52	62.9428
25.08	56.4306	46.256	53.1557	45.5321	62.9838
25.18	56.4716	46.2755	53.1869	45.5493	63.0151
25.28	56.5028	46.2794	53.1986	45.561	63.0268
25.38	56.5399	46.295	53.2162	45.5786	63.0737
25.48	56.5614	46.3145	53.2455	45.5903	63.1127
25.58	56.6103	46.3282	53.267	45.6098	63.1557
25.68	56.6493	46.3458	53.2865	45.6293	63.1752
25.78	56.6614	46.356	53.3064	45.6297	63.2049
25.88	56.6806	46.3731	53.3275	45.6469	63.2143
25.98	56.7099	46.3868	53.3549	45.6704	63.2553
26.08	56.7298	46.3853	53.3666	45.6801	63.2846
26.18	56.7567	46.4024	53.3744	45.6879	63.3139
26.28	56.7899	46.422	53.3959	45.7075	63.3436
26.38	56.8017	46.4239	53.4174	45.7114	63.3647
26.48	56.8173	46.4454	53.435	45.7309	63.394
26.58	56.8505	46.4532	53.4584	45.7387	63.4311
26.68	56.8778	46.4727	53.476	45.7407	63.4624
26.78	56.8915	46.4747	53.4975	45.7504	63.4858
26.88	56.911	46.4942	53.5267	45.77	63.5131
26.98	56.9286	46.4962	53.5189	45.77	63.5151
27.08	56.9696	46.504	53.5463	45.7719	63.5424
27.18	56.9911	46.5235	53.5756	45.7797	63.5659
27.28	57.0107	46.5255	53.5971	45.7915	63.5932
27.38	57.0306	46.5333	53.6264	45.809	63.6245
27.48	57.0497	46.547	53.6303	45.8129	63.646
27.58	57.0771	46.547	53.6478	45.8227	63.6557
27.68	57.0927	46.5645	53.6596	45.8325	63.6577
27.78	57.1103	46.5665	53.6771	45.8422	63.685
27.88	57.1376	46.5841	53.6889	45.8618	63.7147
27.98	57.161	46.5938	53.7084	45.8715	63.7436
28.08	57.1806	46.6075	53.7182	45.8813	63.7729
28.18	57.1942	46.6173	53.7396	45.893	63.7866
28.28	57.2196	46.6251	53.7572	45.9012	63.8022
28.38	57.2587	46.6368	53.7674	45.9184	63.8256
28.48	57.2743	46.6485	53.7787	45.9223	63.8549
28.58	57.2997	46.6563	53.7963	45.9321	63.8667
28.68	57.3212	46.6661	53.808	45.9497	63.8764
28.78	57.3505	46.6856	53.8256	45.9614	63.9038
28.88	57.372	46.6954	53.8373	45.9809	63.9272
28.98	57.4032	46.7071	53.8314	45.9751	63.937
29.08	57.4306	46.7169	53.8568	45.9907	63.9643
29.18	57.4579	46.7442	53.8666	46.0004	64.0053
29.28	57.4739	46.7501	53.89	46.0043	64.017
29.38	57.4989	46.756	53.8978	46.0102	64.0542
29.48	57.5204	46.7755	53.9174	46.0141	64.0854
29.58	57.5497	46.7759	53.9369	46.0317	64.1147
29.68	57.581	46.7852	53.9584	46.0512	64.1362
29.78	57.6103	46.8048	53.9682	46.0708	64.1655
29.88	57.6317	46.8145	53.9877	46.0903	64.1948
29.98	57.6591	46.8263	53.9975	46.0942	64.2147
30.08	57.6825	46.8341	54.0092	46.1118	64.2436
30.18	57.7005	46.8345	54.0174	46.1219	64.2538
30.28	57.7196	46.8438	54.0267	46.1391	64.2807
30.38	57.7489	46.8556	54.0385	46.1606	64.2944
30.48	57.7704	46.8634	54.0463	46.1708	64.312
30.58	57.7978	46.8829	54.0658	46.1782	64.3237
30.68	57.8212	46.8751	54.0678	46.1879	64.3432
30.78	57.8485	46.8946	54.0873	46.2075	64.3549
30.88	57.8798	46.9044	54.0971	46.229	64.3823
30.98	57.8919	46.9161	54.1088	46.2231	64.394
31.08	57.9267	46.9337	54.117	46.229	64.4057
31.18	57.9403	46.9435	54.1342	46.2485	64.4155
31.28	57.9774	46.963	54.1459	46.2583	64.4331
31.38	58.0009	46.9669	54.1576	46.2778	64.4545
31.48	58.0282	46.9845	54.1752	46.2817	64.4741
31.58	58.0575	46.9942	54.1947	46.2895	64.4936
31.68	58.0888	46.9962	54.2162	46.2915	64.5131
31.78	58.1005	47.0138	54.2182	46.2993	64.5366
31.88	58.1181	47.0157	54.2357	46.3188	64.5542
31.98	58.1474	47.0255	54.2553	46.3286	64.5659
32.08	58.161	47.0274	54.2748	46.3383	64.5835
32.18	58.1786	47.0352	54.2865	46.3422	64.603
32.28	58.1903	47.0548	54.2982	46.3598	64.6151
32.38	58.2196	47.0743	54.306	46.3696	64.6225
32.48	58.2314	47.0747	54.3256	46.3793	64.6342
32.58	58.2489	47.0841	54.3353	46.3891	64.6518
32.68	58.2607	47.1036	54.3549	46.3989	64.6655
32.78	58.2782	47.1134	54.3685	46.4008	64.6831
32.88	58.2997	47.1153	54.3764	46.4106	64.7026
32.98	58.3192	47.1329	54.3861	46.4204	64.7221
33.08	58.3388	47.1427	54.4057	46.4301	64.7358
33.18	58.3489	47.1446	54.4154	46.4399	64.7534
33.28	58.3681	47.1544	54.4369	46.4516	64.7729
33.38	58.3603	47.1446	54.4369	46.4497	64.7651
33.48	58.3759	47.1622	54.4447	46.4575	64.7807
33.58	58.3954	47.172	54.4545	46.4692	64.812
33.68	58.4247	47.1817	54.4721	46.4868	64.8315
33.78	58.4306	47.1935	54.4857	46.4829	64.8432
33.88	58.4462	47.213	54.4955	46.4887	64.8549
33.98	58.4657	47.2227	54.515	46.4985	64.8823
34.08	58.4794	47.2325	54.5346	46.5083	64.894
34.18	58.497	47.2423	54.5443	46.518	64.9116
34.28	58.5107	47.2442	54.5463	46.52	64.935
34.38	58.5165	47.252	54.5639	46.5297	64.9432
34.48	58.538	47.254	54.5756	46.5395	64.9604
34.58	58.5497	47.2638	54.5853	46.5493	64.9721
34.68	58.579	47.295	54.6068	46.5708	64.9956
34.78	58.5712	47.2774	54.5971	46.561	65.0034
34.88	58.6005	47.295	54.6166	46.5903	65.0249
34.98	58.62	47.3048	54.6264	46.5903	65.0444
35.08	58.62	47.3028	54.6244	46.5883	65.0444
35.18	58.6376	47.3048	54.6459	46.6001	65.0444
35.28	58.6493	47.3126	54.6557	46.6004	65.0717
35.38	58.6689	47.3243	54.6654	46.6079	65.0854
35.48	58.6712	47.3263	54.6674	46.6098	65.0874
35.58	58.6962	47.3341	54.6752	46.6196	65.1127
35.68	58.706	47.3341	54.6771	46.6274	65.1229
35.78	58.7196	47.3536	54.6928	46.6372	65.1518
35.88	58.7372	47.3634	54.7045	46.6391	65.1538
35.98	58.7489	47.3731	54.7162	46.6489	65.1713
36.08	58.7665	47.3751	54.7357	46.6684	65.1831
36.18	58.788	47.3849	54.7377	46.6704	65.2026
36.28	58.7899	47.3946	54.7455	46.6879	65.2143
36.38	58.7978	47.3946	54.7533	46.6879	65.2221
36.48	58.8271	47.4044	54.765	46.6977	65.2338
36.58	58.829	47.4142	54.7748	46.7094	65.2534
36.68	58.8407	47.4161	54.7767	46.7036	65.267
36.78	58.8505	47.4142	54.7865	46.7094	65.2827
36.88	58.8759	47.4337	54.7963	46.727	65.3002
36.98	58.8622	47.4278	54.7885	46.7231	65.3042
37.08	58.872	47.4259	54.7963	46.7387	65.3159
37.18	58.8974	47.4435	54.8139	46.7583	65.3335
37.28	58.911	47.4474	54.8178	46.7622	65.3354
37.38	58.9189	47.4458	54.8256	46.77	65.353
37.48	58.929	47.4532	54.8353	46.7797	65.3667
37.58	58.9482	47.463	54.8471	46.7817	65.3842
37.68	58.9677	47.4727	54.8471	46.7895	65.3944
37.78	58.9696	47.4825	54.8568	46.7915	65.4116
37.88	58.9774	47.4923	54.8588	46.7993	65.4135
37.98	59.0048	47.504	54.8822	46.8168	65.4409
38.08	59.0204	47.506	54.8803	46.8149	65.4467
38.18	59.0302	47.5138	54.8861	46.8208	65.4721
38.28	59.038	47.5138	54.8959	46.8212	65.4741
38.38	59.0321	47.506	54.8881	46.8208	65.4682
38.48	59.0478	47.5157	54.8861	46.8286	65.476
38.58	59.0614	47.5138	54.9076	46.8383	65.4838
38.68	59.079	47.5235	54.9076	46.8403	65.4956
38.78	59.0794	47.5239	54.908	46.8407	65.5038
38.88	59.0888	47.5333	54.9154	46.8403	65.5151
38.98	59.0966	47.5431	54.9174	46.8481	65.5229
39.08	59.0829	47.5352	54.9076	46.8403	65.5155
39.18	59.1083	47.5528	54.9252	46.8501	65.5405
39.28	59.1181	47.5528	54.9252	46.8481	65.5405
39.38	59.1376	47.5626	54.935	46.8501	65.5444
39.48	59.1571	47.5802	54.9428	46.8657	65.5698
39.58	59.1708	47.5841	54.9393	46.8637	65.5756
39.68	59.1786	47.5938	54.9447	46.8696	65.5815
39.78	59.206	47.6114	54.9623	46.8872	65.6088
39.88	59.2083	47.6056	54.9642	46.8813	65.603
39.98	59.2157	47.6134	54.974	46.8891	65.6225
40.08	59.2274	47.6329	54.9662	46.8989	65.6323
40.18	59.2372	47.6329	54.9838	46.9008	65.644
40.28	59.2392	47.6251	54.9838	46.8989	65.642
40.38	59.2567	47.6329	54.9955	46.8993	65.6538
40.48	59.2665	47.6251	55.0053	46.8969	65.6557
40.58	59.2802	47.6329	55.015	46.9086	65.6733
40.68	59.288	47.6329	55.015	46.9184	65.685
40.78	59.2993	47.654	55.0264	46.9297	65.712
40.88	59.3192	47.6661	55.0365	46.9399	65.7264
40.98	59.3196	47.6665	55.0271	46.9403	65.7342
41.08	59.329	47.6661	55.0267	46.9301	65.7338
41.18	59.3368	47.672	55.0346	46.9379	65.7514
41.28	59.3388	47.6739	55.0346	46.9379	65.7436
41.38	59.3583	47.6739	55.0463	46.9399	65.7534
41.48	59.3681	47.6837	55.0482	46.9497	65.7631
41.58	59.3798	47.6856	55.056	46.9516	65.7749
41.68	59.3876	47.6935	55.0658	46.9594	65.7924
41.78	59.4091	47.7052	55.0678	46.9516	65.8042
41.88	59.4091	47.6856	55.0639	46.9477	65.8002
41.98	59.4267	47.6935	55.0736	46.9497	65.8042
42.08	59.4364	47.7032	55.0756	46.9575	65.8139
42.18	59.456	47.713	55.0834	46.9594	65.8139
42.28	59.4599	47.7149	55.0873	46.9594	65.8237
42.38	59.4696	47.7227	55.0951	46.9692	65.8319
42.48	59.497	47.752	55.1166	46.9985	65.8608
42.58	59.5107	47.7368	55.1185	47.0024	65.8667
42.68	59.5282	47.7423	55.1185	47.0008	65.8725
42.78	59.5302	47.754	55.1264	47.0083	65.8842
42.88	59.5399	47.754	55.1264	47.0083	65.8842
42.98	59.5497	47.754	55.1361	47.0102	65.9018
43.08	59.5595	47.7638	55.1576	47.018	65.9057
43.18	59.5692	47.7638	55.1482	47.0278	65.9233
43.28	59.5888	47.7735	55.1557	47.0297	65.935
43.38	59.5868	47.7716	55.1537	47.0278	65.9311
43.48	59.5775	47.7716	55.1635	47.0297	65.9428
43.58	59.5966	47.7813	55.1732	47.0376	65.9448
43.68	59.5985	47.7755	55.1752	47.0297	65.9545
43.78	59.5985	47.7813	55.183	47.0473	65.9624
43.88	59.6239	47.7892	55.2006	47.0571	65.9803
43.98	59.6278	47.8009	55.2064	47.0571	65.9897
44.08	59.6357	47.8009	55.2142	47.0688	66.0112
44.18	59.6357	47.8009	55.2142	47.0688	66.0034
44.28	59.6474	47.8009	55.224	47.0688	66.0112
44.38	59.6669	47.8126	55.2338	47.0786	66.0229
44.48	59.6786	47.8321	55.2533	47.0981	66.0405
44.58	59.6962	47.8243	55.2631	47.1001	66.0424
44.68	59.6884	47.8321	55.2748	47.0981	66.06
44.78	59.706	47.8419	55.2728	47.1176	66.0522
44.88	59.7274	47.8517	55.2767	47.1274	66.062
44.98	59.7196	47.8536	55.2846	47.1196	66.0639
45.08	59.7372	47.8614	55.2943	47.1274	66.0717
45.18	59.7392	47.8712	55.2943	47.1274	66.0737
45.28	59.747	47.8829	55.2963	47.1313	66.0815
45.38	59.7665	47.8849	55.3041	47.1391	66.0835
45.48	59.7763	47.8829	55.3139	47.1489	66.0913
45.58	59.788	47.8849	55.3236	47.1586	66.0917
45.68	59.7899	47.8927	55.3334	47.159	66.0932
45.78	59.7978	47.8946	55.3451	47.1665	66.1108
45.88	59.8099	47.9142	55.349	47.1879	66.1323
45.98	59.8173	47.9239	55.3568	47.1801	66.1342
46.08	59.8192	47.9239	55.3588	47.1879	66.142
46.18	59.8271	47.9259	55.3666	47.1977	66.144
46.28	59.8485	47.9356	55.3764	47.1899	66.1635
46.38	59.8583	47.9454	55.3861	47.1997	66.1635
46.48	59.8622	47.9376	55.3803	47.2016	66.1674
46.58	59.8681	47.9454	55.3764	47.2016	66.1733
46.68	59.8778	47.9458	55.3768	47.2094	66.1752
46.78	59.8798	47.9532	55.3955	47.2114	66.1928
46.88	59.8974	47.963	55.3885	47.2192	66.1948
46.98	59.9091	47.963	55.3959	47.229	66.2026
47.08	59.9091	47.9435	55.3939	47.2192	66.1948
47.18	59.9169	47.9513	55.3939	47.2172	66.2026
47.28	59.9403	47.9727	55.4076	47.2329	66.2338
47.38	59.9384	47.9532	55.4037	47.229	66.2143
47.48	59.9482	47.9532	55.4232	47.2387	66.2221
47.58	59.9599	47.9552	55.4252	47.2329	66.2241
47.68	59.9599	47.9532	55.433	47.2294	66.2225
47.78	59.9853	47.9806	55.4408	47.2446	66.2377
47.88	59.9798	47.9669	55.4389	47.2407	66.2456
47.98	60.0048	47.9806	55.4525	47.2543	66.2514
48.08	59.9989	47.9825	55.4545	47.2387	66.2514
48.18	60.0067	47.9825	55.4642	47.2485	66.2612
48.28	59.9989	47.9747	55.4564	47.2485	66.2612
48.38	60.0067	47.9825	55.4642	47.2504	66.2631
48.48	60.0107	47.9669	55.4564	47.2407	66.2749
48.58	60.0165	47.963	55.4642	47.2407	66.2749
48.68	60.0185	47.9727	55.474	47.2485	66.2729
48.78	60.038	47.9767	55.4779	47.2504	66.2846
48.88	60.0399	47.9747	55.476	47.2485	66.2924
48.98	60.0399	47.9767	55.4857	47.2504	66.2944
49.08	60.0478	47.9845	55.4955	47.2583	66.312
49.18	60.0517	47.9864	55.4975	47.2524	66.3061
49.28	60.0575	47.9849	55.5053	47.2602	66.3139
49.38	60.0614	47.9923	55.4975	47.2797	66.3143
49.48	60.0692	47.9923	55.5053	47.2797	66.3315
49.58	60.0618	47.9767	55.4975	47.2723	66.3335
49.68	60.0673	47.9825	55.5072	47.2778	66.3335
49.78	60.0575	47.9825	55.4955	47.2778	66.3315
49.88	60.0595	47.9942	55.5072	47.2797	66.3335
49.98	60.0673	47.9942	55.5092	47.2876	66.3354
50.08	60.0692	47.9962	55.517	47.2915	66.353
50.18	60.0692	47.9864	55.5096	47.2915	66.3471
50.28	60.079	47.9864	55.5053	47.2993	66.353
50.38	60.0888	47.9845	55.515	47.2915	66.3549
50.48	60.081	47.9845	55.5072	47.2895	66.353
50.58	60.0985	47.9845	55.515	47.2915	66.3627
50.68	60.0829	47.9864	55.5072	47.2915	66.3588
50.78	60.081	47.9767	55.515	47.2817	66.3647
50.88	60.0888	47.9747	55.515	47.2895	66.3764
50.98	60.0985	47.9923	55.517	47.2915	66.3842
51.08	60.1005	47.9962	55.5267	47.2895	66.394
51.18	60.1024	48.004	55.5365	47.2934	66.3846
51.28	60.1009	47.9946	55.5369	47.2821	66.3827
51.38	60.0989	48.002	55.5267	47.2817	66.3823
51.48	60.1064	48.0138	55.5346	47.2895	66.3901
51.58	60.1064	48.004	55.5346	47.2801	66.392
51.68	60.1083	48.0157	55.5541	47.2895	66.4038
51.78	60.1083	48.006	55.5482	47.2895	66.4038
51.88	60.1161	48.0138	55.5541	47.2797	66.4038
51.98	60.1259	48.0235	55.5658	47.2876	66.4116
52.08	60.12	48.0138	55.556	47.27	66.4038
52.18	60.12	48.006	55.5502	47.27	66.4038
52.28	60.12	48.0138	55.556	47.2778	66.4038
52.38	60.1376	48.0138	55.556	47.2817	66.4135
52.48	60.1396	48.0235	55.558	47.2797	66.4233
52.58	60.1474	48.0255	55.556	47.2817	66.4233
52.68	60.1571	48.0333	55.5658	47.2895	66.4252
52.78	60.1532	48.0255	55.5678	47.2739	66.4252
52.88	60.1396	48.0177	55.556	47.27	66.4252
52.98	60.1415	48.0255	55.558	47.2817	66.4331
53.08	60.1493	48.0255	55.5658	47.2895	66.4428
53.18	60.1493	48.0352	55.5658	47.2801	66.4467
53.28	60.1513	48.045	55.5775	47.2876	66.4545
53.38	60.1513	48.047	55.5697	47.2915	66.4374
53.48	60.1669	48.0626	55.5853	47.2973	66.4506
53.58	60.1614	48.0567	55.5717	47.2934	66.4467
53.68	60.1669	48.0645	55.5775	47.2817	66.4526
53.78	60.1767	48.0743	55.5779	47.2895	66.4624
53.88	60.1903	48.0958	55.5951	47.309	66.4741
53.98	60.1982	48.0958	55.6049	47.3012	66.4917
54.08	60.2177	48.0958	55.6146	47.2993	66.4838
54.18	60.2196	48.0962	55.6166	47.3012	66.4936
54.28	60.2196	48.086	55.6068	47.3012	66.4956
54.38	60.2353	48.1017	55.6225	47.2993	66.5034
54.48	60.2314	48.0958	55.6205	47.3012	66.5053
54.58	60.2392	48.0938	55.6185	47.3012	66.5053
54.68	60.2489	48.1036	55.6166	47.2993	66.5131
54.78	60.2587	48.1134	55.6185	47.2993	66.5151
54.88	60.2607	48.1134	55.6166	47.3032	66.5229
54.98	60.2685	48.1153	55.6185	47.311	66.5346
55.08	60.2782	48.131	55.6166	47.3016	66.5346
55.18	60.2782	48.1251	55.6185	47.309	66.5463
55.28	60.2802	48.1407	55.6264	47.309	66.5444
55.38	60.2802	48.1349	55.6283	47.3032	66.537
55.48	60.2978	48.1329	55.6264	47.309	66.5502
55.58	60.2841	48.1349	55.6283	47.311	66.5542
55.68	60.2899	48.1329	55.6381	47.3188	66.5542
55.78	60.2919	48.1446	55.6381	47.311	66.562
55.88	60.2997	48.1446	55.6385	47.3188	66.5542
55.98	60.3095	48.1544	55.6459	47.3208	66.5639
56.08	60.3114	48.1563	55.6459	47.3188	66.5737
56.18	60.3192	48.1544	55.6557	47.3227	66.5756
56.28	60.3099	48.1642	55.6654	47.3305	66.5835
56.38	60.3271	48.1642	55.6576	47.3305	66.5854
56.48	60.3271	48.1739	55.6654	47.3325	66.5932
56.58	60.329	48.1563	55.6576	47.3305	66.5854
56.68	60.331	48.1642	55.6654	47.3403	66.5932
56.78	60.329	48.1642	55.6693	47.3403	66.5952
56.88	60.3388	48.1739	55.6674	47.3422	66.6049
56.98	60.3485	48.1739	55.6674	47.3481	66.6049
57.08	60.3388	48.1739	55.6674	47.3501	66.6049
57.18	60.3485	48.1739	55.6674	47.3422	66.6053
57.28	60.3583	48.1856	55.6674	47.3501	66.6127
57.38	60.3505	48.1778	55.6771	47.3618	66.6147
57.48	60.3681	48.1856	55.6791	47.3715	66.6323
57.58	60.3759	48.2013	55.685	47.3696	66.6323
57.68	60.3817	48.1993	55.6713	47.3641	66.6245
57.78	60.3817	48.1954	55.6771	47.3696	66.6245
57.88	60.3681	48.1837	55.6752	47.3579	66.6108
57.98	60.37	48.1935	55.6752	47.3676	66.6225
58.08	60.3778	48.1935	55.685	47.3676	66.6245
58.18	60.3778	48.1935	55.6947	47.3676	66.6323
58.28	60.3876	48.2032	55.6947	47.3696	66.6245
58.38	60.3876	48.2032	55.7045	47.3676	66.6323
58.48	60.4013	48.1974	55.7084	47.3891	66.6538
58.58	60.3993	48.1954	55.7182	47.3989	66.6635
58.68	60.4091	48.2052	55.7182	47.4086	66.6655
58.78	60.4091	48.2052	55.7182	47.4008	66.6635
58.88	60.4091	48.2052	55.7279	47.4106	66.6655
58.98	60.4286	48.2149	55.7377	47.4204	66.6733
59.08	60.4286	48.2247	55.7475	47.4301	66.6772
59.18	60.4403	48.2247	55.7572	47.4301	66.6752
59.28	60.4403	48.2169	55.7478	47.4399	66.685
59.38	60.4306	48.2052	55.7455	47.4321	66.685
59.48	60.4423	48.2169	55.7475	47.4321	66.6874
59.58	60.4482	48.2227	55.7553	47.4477	66.6909
59.68	60.4521	48.2169	55.7475	47.4418	66.685
59.78	60.4501	48.2247	55.7553	47.4497	66.685
59.88	60.4696	48.2251	55.765	47.4516	66.7026
59.98	60.4696	48.2227	55.7748	47.4497	66.7026
60.08	60.4794	48.2227	55.7865	47.4497	66.7045
60.18	60.4716	48.2267	55.7787	47.4418	66.7045
60.28	60.4794	48.2247	55.7767	47.4497	66.6948
60.38	60.4794	48.2345	55.7865	47.4497	66.7026
60.48	60.4892	48.2442	55.806	47.4692	66.7045
60.58	60.4892	48.2345	55.7963	47.4594	66.7045
60.68	60.4892	48.2345	55.7963	47.4692	66.7045
60.78	60.5087	48.254	55.8158	47.479	66.7241
60.88	60.5087	48.254	55.8158	47.479	66.7338
60.98	60.5087	48.254	55.8158	47.479	66.726
61.08	60.5185	48.2638	55.8256	47.479	66.7338
61.18	60.5185	48.2638	55.8256	47.479	66.7358
61.28	60.5185	48.2638	55.8256	47.4829	66.7436
61.38	60.5302	48.256	55.8256	47.4809	66.7436
61.48	60.5321	48.256	55.8275	47.4731	66.7377
61.58	60.538	48.2618	55.8334	47.479	66.7417
61.68	60.5399	48.2638	55.8451	47.4907	66.7534
61.78	60.5321	48.256	55.8373	47.4829	66.7479
61.88	60.538	48.2618	55.8529	47.4887	66.7514
61.98	60.5321	48.2735	55.8471	47.4926	66.7553
62.08	60.5399	48.2833	55.8549	47.5004	66.7631
62.18	60.5575	48.2833	55.8549	47.5004	66.7729
62.28	60.5595	48.2833	55.8666	47.5102	66.7749
62.38	60.5595	48.2833	55.8666	47.5102	66.7729
62.48	60.5771	48.2931	55.8744	47.52	66.7827
62.58	60.579	48.2931	55.8861	47.52	66.7827
62.68	60.579	48.2931	55.8861	47.5122	66.7924
62.78	60.5888	48.3126	55.8959	47.5297	66.812
62.88	60.5794	48.3032	55.8963	47.5204	66.8026
62.98	60.5868	48.3009	55.8939	47.5258	66.8022
63.08	60.5946	48.3009	55.9037	47.5376	66.812
63.18	60.5966	48.3106	55.9135	47.5376	66.8139
63.28	60.5966	48.3106	55.9232	47.5376	66.812
63.38	60.6064	48.3106	55.9232	47.5473	66.8217
63.48	60.6064	48.3106	55.9232	47.5473	66.8315
63.58	60.6083	48.3145	55.9252	47.5317	66.8335
63.68	60.6064	48.3126	55.933	47.5356	66.8335
63.78	60.6064	48.3224	55.933	47.5415	66.8315
63.88	60.6259	48.3321	55.9447	47.5493	66.851
63.98	60.6161	48.3321	55.9447	47.5493	66.8432
64.08	60.6376	48.3419	55.9545	47.559	66.851
64.18	60.6376	48.3438	55.9642	47.5688	66.8608
64.28	60.6454	48.3517	55.9642	47.5688	66.8608
64.38	60.6474	48.3419	55.9642	47.561	66.8549
64.48	60.6474	48.3517	55.9642	47.559	66.8627
64.58	60.6571	48.3517	55.9642	47.5688	66.8627
64.68	60.6669	48.3614	55.974	47.5688	66.8725
64.78	60.6689	48.3712	55.9838	47.579	66.8842
64.88	60.6669	48.3712	55.976	47.5766	66.8823
64.98	60.6669	48.3712	55.974	47.5766	66.892
65.08	60.6689	48.3673	55.9838	47.5786	66.8846
65.18	60.6747	48.3712	55.9935	47.5961	66.8979
65.28	60.6689	48.3751	55.9955	47.5922	66.9038
65.38	60.6767	48.3829	56.0053	47.5981	66.894
65.48	60.6767	48.3829	56.015	47.5981	66.9018
65.58	60.6767	48.3829	56.0248	47.6079	66.9116
65.68	60.6864	48.3927	56.0267	47.6176	66.9038
65.78	60.6982	48.3927	56.0248	47.6274	66.9116
65.88	60.7001	48.4024	56.0346	47.6372	66.9213
65.98	60.6903	48.4044	56.0365	47.6391	66.9233
66.08	60.6982	48.4024	56.0443	47.6391	66.9311
66.18	60.7079	48.4122	56.0541	47.6489	66.9331
66.28	60.6982	48.4122	56.056	47.6411	66.9331
66.38	60.7079	48.4161	56.058	47.6489	66.9331
66.48	60.7177	48.4239	56.0658	47.6489	66.935
66.58	60.7099	48.4337	56.0756	47.6586	66.9428
66.68	60.7177	48.4337	56.0853	47.6684	66.9526
66.78	60.7274	48.4435	56.0853	47.6704	66.9448
66.88	60.7372	48.4454	56.0951	47.6782	66.9526
66.98	60.7411	48.4532	56.0873	47.6801	66.9624
67.08	60.7489	48.4727	56.1049	47.6899	66.9643
67.18	60.7587	48.4747	56.1146	47.6899	66.9721
67.28	60.7685	48.4727	56.1146	47.6997	66.9741
67.38	60.7607	48.463	56.1185	47.6997	66.9624
67.48	60.7685	48.4747	56.1264	47.7016	66.9741
67.58	60.7782	48.4845	56.1283	47.7094	66.9858
67.68	60.788	48.4864	56.1361	47.7094	66.9936
67.78	60.7997	48.4942	56.1381	47.7114	66.9936
67.88	60.7997	48.4942	56.1459	47.7094	66.9842
67.98	60.8099	48.4962	56.1576	47.7192	66.9917
68.08	60.8173	48.4942	56.158	47.7215	67.0014
68.18	60.8173	48.5118	56.1635	47.7172	67.0014
68.28	60.829	48.5255	56.1674	47.7211	66.9936
68.38	60.8388	48.5352	56.1654	47.729	67.0034
68.48	60.8329	48.5372	56.1596	47.7309	67.0073
68.58	60.829	48.545	56.1654	47.7387	67.0034
68.68	60.831	48.545	56.1576	47.7309	67.0053
68.78	60.8388	48.547	56.1771	47.7387	67.0131
68.88	60.8485	48.545	56.1693	47.7407	67.0327
68.98	60.8603	48.5548	56.1869	47.7407	67.0366
69.08	60.8564	48.5552	56.185	47.7387	67.0327
69.18	60.8603	48.5626	56.1947	47.7407	67.0444
69.28	60.8505	48.547	56.1791	47.7309	67.0444
69.38	60.8583	48.5528	56.185	47.7309	67.0444
69.48	60.8603	48.5626	56.1869	47.7387	67.0522
69.58	60.8759	48.5724	56.2025	47.7583	67.0604
69.68	60.8974	48.5821	56.2084	47.768	67.0717
69.78	60.888	48.5821	56.2162	47.7719	67.0737
69.88	60.8857	48.5821	56.2162	47.7797	67.0717
69.98	60.8896	48.5841	56.2264	47.7704	67.0737
70.08	60.8974	48.5938	56.2338	47.7778	67.0815
70.18	60.9071	48.6036	56.2357	47.7876	67.0932
70.28	60.9169	48.6036	56.2455	47.7797	67.0913
70.38	60.9091	48.5958	56.2377	47.7876	67.0952
70.48	60.9169	48.6036	56.2455	47.7797	67.103
70.58	60.9169	48.6036	56.2475	47.7895	67.1127
70.68	60.9169	48.6231	56.2553	47.8071	67.1225
70.78	60.9384	48.6231	56.2553	47.8012	67.1323
70.88	60.9208	48.6231	56.2553	47.809	67.1245
70.98	60.9208	48.6192	56.2592	47.811	67.1245
71.08	60.9208	48.6153	56.2592	47.811	67.1264
71.18	60.911	48.6153	56.2572	47.809	67.1342
71.28	60.9169	48.6251	56.2748	47.8188	67.1424
71.38	60.9306	48.6251	56.2885	47.8286	67.1518
71.48	60.9306	48.6349	56.2865	47.8325	67.1635
71.58	60.9364	48.6333	56.285	47.8383	67.1694
71.68	60.9384	48.6329	56.2943	47.8422	67.1733
71.78	60.9384	48.6329	56.2943	47.8403	67.1733
71.88	60.929	48.6251	56.3041	47.8407	67.1752
71.98	60.9384	48.6231	56.3041	47.8579	67.1831
72.08	60.956	48.6329	56.3158	47.8657	67.1831
72.18	60.9501	48.6544	56.3178	47.8696	67.1948
72.28	60.9501	48.6388	56.3178	47.8735	67.185
72.38	60.9501	48.6446	56.308	47.8793	67.185
72.48	60.9482	48.6544	56.3158	47.8891	67.1928
72.58	60.9579	48.6466	56.3158	47.8911	67.2026
72.68	60.9677	48.6544	56.3178	47.8891	67.2065
72.78	60.9579	48.6524	56.3139	47.8872	67.2026
72.88	60.956	48.6622	56.3139	47.8793	67.2045
72.98	60.9735	48.6798	56.3412	47.895	67.2202
73.08	60.9794	48.6837	56.3353	47.8911	67.2241
73.18	60.9774	48.6837	56.3451	47.8872	67.2225
73.28	60.9696	48.672	56.3451	47.8813	67.2202
73.38	60.9774	48.6837	56.3373	47.8891	67.2124
73.48	60.9774	48.6856	56.3353	47.8989	67.2202
73.58	60.9872	48.6837	56.3451	47.9008	67.2241
73.68	60.9872	48.6935	56.3451	47.9086	67.2319
73.78	60.997	48.6954	56.3549	47.9086	67.2338
73.88	61.0067	48.6935	56.3549	47.909	67.2319
73.98	61.0165	48.7032	56.3568	47.9165	67.2417
74.08	61.0165	48.7036	56.3549	47.9165	67.2338
74.18	61.0263	48.7013	56.3646	47.9262	67.2338
74.28	61.038	48.7032	56.3744	47.9282	67.2417
74.38	61.038	48.7013	56.3842	47.9184	67.2514
74.48	61.038	48.7013	56.3764	47.9282	67.2612
74.58	61.0478	48.7032	56.3744	47.9379	67.2631
74.68	61.0478	48.7032	56.3764	47.9301	67.2631
74.78	61.0673	48.713	56.3861	47.9379	67.2729
74.88	61.0497	48.713	56.3764	47.9379	67.2651
74.98	61.0673	48.7227	56.3959	47.9477	67.2827
75.08	61.0771	48.7325	56.3959	47.9672	67.2924
75.18	61.0771	48.7247	56.4057	47.9594	67.2928
75.28	61.0771	48.7227	56.3881	47.9575	67.2905
75.38	61.0868	48.7227	56.4037	47.9672	67.2905
75.48	61.079	48.7325	56.3978	47.9711	67.3002
75.58	61.0868	48.7247	56.3959	47.9692	67.3022
75.68	61.0868	48.7325	56.4057	47.979	67.312
75.78	61.0985	48.7325	56.4154	47.9711	67.3139
75.88	61.1083	48.7423	56.4154	47.979	67.3217
75.98	61.1005	48.7345	56.4252	47.979	67.3315
76.08	61.1083	48.7423	56.4252	47.9887	67.3237
76.18	61.1083	48.754	56.4252	47.9907	67.3237
76.28	61.1181	48.754	56.435	47.9985	67.3315
76.38	61.1278	48.7638	56.4447	47.9985	67.3335
76.48	61.1278	48.756	56.4447	48.0004	67.3413
76.58	61.1298	48.756	56.4486	48.0004	67.3374
76.68	61.1185	48.7638	56.4467	47.9985	67.3432
76.78	61.1259	48.7638	56.4564	48.0102	67.353
76.88	61.145	48.7638	56.4564	48.0008	67.3452
76.98	61.1497	48.7735	56.4662	48.0083	67.3627
77.08	61.1567	48.7657	56.4662	48.0083	67.3631
77.18	61.1689	48.7638	56.476	48.0102	67.3608
77.28	61.1689	48.7813	56.4857	48.0083	67.3706
77.38	61.1614	48.7774	56.4877	48.0102	67.3647
77.48	61.1669	48.7735	56.4861	48.0004	67.3706
77.58	61.1767	48.7833	56.4935	48.018	67.3803
77.68	61.1689	48.7677	56.476	48.0102	67.3745
77.78	61.1767	48.7638	56.4838	48.0083	67.3823
77.88	61.1689	48.7735	56.4838	48.018	67.3842
77.98	61.1767	48.7735	56.4955	48.018	67.392
78.08	61.1767	48.7852	56.4955	48.02	67.4018
78.18	61.1864	48.7852	56.5053	48.018	67.4038
78.28	61.1982	48.7852	56.5053	48.018	67.394
78.38	61.1982	48.795	56.515	48.0278	67.4018
78.48	61.2001	48.795	56.515	48.02	67.394
78.58	61.2079	48.795	56.515	48.0297	67.4018
78.68	61.2079	48.7954	56.5248	48.0395	67.4018
78.78	61.2079	48.7931	56.5346	48.0317	67.4057
78.88	61.2099	48.7931	56.5267	48.0395	67.4038
78.98	61.2177	48.7931	56.5346	48.0395	67.4057
79.08	61.2196	48.8028	56.5346	48.0395	67.4135
79.18	61.2177	48.8028	56.5443	48.0415	67.4233
79.28	61.2079	48.8028	56.5365	48.0297	67.4233
79.38	61.2177	48.795	56.5463	48.0395	67.4252
79.48	61.2196	48.8028	56.5463	48.0395	67.4331
79.58	61.2177	48.8028	56.5463	48.0493	67.4331
79.68	61.2118	48.8048	56.5404	48.0336	67.435
79.78	61.2196	48.8126	56.5365	48.0297	67.4354
79.88	61.2118	48.8028	56.5365	48.0297	67.4233
79.98	61.2099	48.8028	56.5365	48.0297	67.4331
80.08	61.22	48.8165	56.5463	48.0493	67.4448
80.18	61.2177	48.8145	56.556	48.061	67.4526
80.28	61.2196	48.8243	56.556	48.061	67.4448
80.38	61.2274	48.8243	56.558	48.061	67.4448
80.48	61.2274	48.8341	56.5658	48.0708	67.4526
80.58	61.2216	48.8263	56.5678	48.0536	67.437
80.68	61.2255	48.8419	56.5736	48.0668	67.4506
80.78	61.2274	48.8438	56.5775	48.0688	67.4545
80.88	61.2216	48.8282	56.5678	48.0708	67.4467
80.98	61.2274	48.8341	56.5756	48.0786	67.4428
81.08	61.2392	48.8438	56.5756	48.0708	67.4545
81.18	61.2392	48.8438	56.5795	48.0688	67.4565
81.28	61.2411	48.836	56.5775	48.0786	67.4549
81.38	61.2314	48.836	56.5795	48.0708	67.4448
81.48	61.2392	48.8438	56.5775	48.0786	67.4448
81.58	61.2489	48.8438	56.5873	48.0786	67.4526
81.68	61.2411	48.8556	56.5795	48.0786	67.4545
81.78	61.2489	48.8653	56.5873	48.0883	67.4624
81.88	61.2489	48.8575	56.5971	48.1001	67.4545
81.98	61.2587	48.8653	56.5971	48.0922	67.4624
82.08	61.2607	48.8751	56.6068	48.1001	67.4741
82.18	61.2489	48.8575	56.5877	48.0903	67.4565
82.28	61.2587	48.8653	56.5951	48.1001	67.4643
82.38	61.2509	48.8653	56.5971	48.1098	67.4643
82.48	61.2607	48.8751	56.5951	48.1098	67.4663
82.58	61.2607	48.8673	56.6068	48.1098	67.4643
82.68	61.2704	48.8829	56.6068	48.1118	67.4741
82.78	61.2704	48.877	56.6068	48.1098	67.4838
82.88	61.2724	48.8751	56.6166	48.1196	67.476
82.98	61.2704	48.8849	56.6264	48.1196	67.4838
83.08	61.2708	48.8755	56.617	48.12	67.4764
83.18	61.2685	48.8923	56.626	48.1368	67.4819
83.28	61.2689	48.8759	56.617	48.1219	67.4842
83.38	61.2763	48.8829	56.6146	48.1176	67.4917
83.48	61.2763	48.8829	56.6244	48.1274	67.4936
83.58	61.2782	48.8829	56.6342	48.1274	67.4917
83.68	61.2763	48.8927	56.6264	48.1274	67.5014
83.78	61.286	48.8927	56.6342	48.1391	67.5034
83.88	61.2958	48.9024	56.6439	48.1313	67.5014
83.98	61.2978	48.9122	56.6537	48.1489	67.521
84.08	61.286	48.9122	56.6478	48.1391	67.5131
84.18	61.2782	48.9122	56.6459	48.1391	67.5112
84.28	61.288	48.9122	56.6557	48.1489	67.5131
84.38	61.2978	48.9142	56.6557	48.1489	67.5112
84.48	61.2997	48.9122	56.6576	48.1411	67.5112
84.58	61.2899	48.9044	56.6478	48.1411	67.5131
84.68	61.288	48.9122	56.6557	48.1391	67.5034
84.78	61.2997	48.922	56.6654	48.1586	67.5229
84.88	61.3075	48.9239	56.6654	48.1586	67.5249
84.98	61.3075	48.9122	56.6478	48.1508	67.5229
85.08	61.3095	48.9142	56.6576	48.1586	67.517
85.18	61.3173	48.9142	56.6557	48.1508	67.5229
85.28	61.3173	48.9122	56.6654	48.1586	67.5229
85.38	61.3095	48.9122	56.6654	48.1586	67.5327
85.48	61.3271	48.922	56.685	48.1684	67.5444
85.58	61.3349	48.922	56.6947	48.159	67.5424
85.68	61.331	48.9161	56.6693	48.1489	67.5346
85.78	61.331	48.9161	56.685	48.1567	67.5428
85.88	61.3388	48.9239	56.685	48.1567	67.5405
85.98	61.3388	48.9239	56.6967	48.1684	67.5522
86.08	61.3485	48.9259	56.6967	48.1606	67.5522
86.18	61.3485	48.9239	56.7064	48.1586	67.5542
86.28	61.3505	48.9259	56.6986	48.1528	67.5542
86.38	61.3583	48.9239	56.7064	48.1489	67.5522
86.48	61.3583	48.9161	56.7064	48.1586	67.5522
86.58	61.3583	48.9239	56.7064	48.1586	67.5522
86.68	61.3681	48.9239	56.7162	48.1586	67.562
86.78	61.37	48.9337	56.726	48.1704	67.5717
86.88	61.3778	48.9337	56.7166	48.1684	67.5737
86.98	61.3876	48.9337	56.724	48.1782	67.5717
87.08	61.3876	48.9435	56.724	48.1782	67.5815
87.18	61.39	48.9356	56.726	48.1801	67.5815
87.28	61.3876	48.9337	56.724	48.1782	67.5913
87.38	61.3974	48.9337	56.724	48.1782	67.5932
87.48	61.3817	48.9356	56.726	48.1801	67.5952
87.58	61.3954	48.9415	56.724	48.186	67.5932
87.68	61.3974	48.9341	56.7338	48.1899	67.603
87.78	61.4091	48.9435	56.7357	48.1899	67.6147
87.88	61.3993	48.9415	56.7338	48.1879	67.6127
87.98	61.4071	48.9415	56.726	48.1997	67.6147
88.08	61.3993	48.9532	56.7357	48.1918	67.6127
88.18	61.4071	48.963	56.7357	48.1997	67.6147
88.28	61.4091	48.9552	56.7279	48.1938	67.6049
88.38	61.4169	48.9552	56.7357	48.1899	67.6127
88.48	61.4091	48.9532	56.7357	48.1918	67.6049
88.58	61.4169	48.963	56.7357	48.1899	67.6127
88.68	61.4286	48.9552	56.7377	48.1997	67.6225
88.78	61.4286	48.963	56.7357	48.2094	67.6229
88.88	61.4208	48.9454	56.7377	48.1922	67.6127
88.98	61.4286	48.9532	56.7377	48.1879	67.6225
89.08	61.4208	48.9454	56.7357	48.1977	67.6147
89.18	61.4189	48.9532	56.7357	48.2075	67.6225
89.28	61.4189	48.9532	56.7455	48.2075	67.6147
89.38	61.4189	48.9356	56.7357	48.1997	67.6127
89.48	61.4189	48.9435	56.7455	48.2055	67.6225
89.58	61.4286	48.9435	56.7377	48.1997	67.6225
89.68	61.4286	48.9435	56.7455	48.2094	67.6245
89.78	61.4384	48.9356	56.7455	48.2094	67.6323
89.88	61.4384	48.9435	56.7572	48.2192	67.6245
89.98	61.4482	48.9435	56.7572	48.2211	67.6323
90.08	61.4482	48.9454	56.767	48.2192	67.642
90.18	61.4482	48.9435	56.767	48.2211	67.642
90.28	61.4388	48.9263	56.7674	48.2196	67.6249
90.38	61.4462	48.9337	56.767	48.2094	67.6323
90.48	61.4462	48.9337	56.765	48.2172	67.642
90.58	61.4462	48.9435	56.7748	48.2172	67.642
90.68	61.456	48.9435	56.7846	48.227	67.644
90.78	61.456	48.9435	56.7767	48.2192	67.6518
90.88	61.456	48.9532	56.7846	48.227	67.6518
90.98	61.4677	48.9532	56.7846	48.227	67.6538
91.08	61.4599	48.9532	56.7943	48.2309	67.6616
91.18	61.4579	48.963	56.7943	48.2387	67.662
91.28	61.4579	48.9552	56.8041	48.2309	67.6596
91.38	61.4677	48.963	56.8041	48.229	67.6694
91.48	61.4677	48.963	56.8158	48.2387	67.6616
91.58	61.4774	48.9727	56.8064	48.2387	67.6713
91.68	61.4774	48.9634	56.8139	48.2387	67.6713
91.78	61.4794	48.961	56.8139	48.2391	67.6733
91.88	61.4677	48.961	56.8041	48.227	67.6635
91.98	61.4774	48.9708	56.8158	48.2465	67.6811
92.08	61.4872	48.9708	56.8236	48.2465	67.6909
92.18	61.4681	48.9708	56.8139	48.2465	67.6733
92.28	61.4755	48.9747	56.8139	48.2465	67.6713
92.38	61.4599	48.9649	56.808	48.2485	67.6733
92.48	61.4657	48.963	56.8041	48.2465	67.6733
92.58	61.4657	48.9727	56.8139	48.2485	67.6713
92.68	61.4579	48.9727	56.806	48.2465	67.6811
92.78	61.4657	48.9825	56.8139	48.2504	67.6733
92.88	61.4579	48.9669	56.8158	48.2504	67.6733
92.98	61.4462	48.9532	56.8041	48.2387	67.6616
93.08	61.4579	48.9532	56.8041	48.2309	67.6538
93.18	61.4579	48.963	56.8158	48.2387	67.6635
93.28	61.4677	48.963	56.8158	48.2387	67.6733
93.38	61.4677	48.963	56.8256	48.2387	67.6733
93.48	61.4677	48.963	56.8256	48.2407	67.6752
93.58	61.4774	48.9727	56.8178	48.2387	67.6733
93.68	61.4774	48.9727	56.8256	48.2387	67.6831
93.78	61.4872	48.9747	56.8256	48.2407	67.6831
93.88	61.4794	48.9552	56.8275	48.2309	67.6756
93.98	61.4696	48.963	56.8178	48.229	67.6713
94.08	61.4774	48.9552	56.8256	48.229	67.6713
94.18	61.4696	48.9532	56.8256	48.2211	67.6733
94.28	61.4774	48.963	56.8353	48.229	67.6713
94.38	61.4872	48.9708	56.8275	48.229	67.6811
94.48	61.4872	48.9727	56.8334	48.2387	67.6733
94.58	61.4814	48.9747	56.8295	48.2309	67.6733
94.68	61.4774	48.9649	56.8256	48.229	67.6713
94.78	61.4794	48.9747	56.8256	48.2387	67.6831
94.88	61.4892	48.9747	56.8353	48.2309	67.6831
94.98	61.4814	48.9669	56.8275	48.2211	67.6772
95.08	61.4892	48.9747	56.8295	48.229	67.6733
95.18	61.4814	48.9747	56.8275	48.229	67.6831
95.28	61.4892	48.9747	56.8373	48.2196	67.685
95.38	61.4892	48.9845	56.8373	48.2172	67.6928
95.48	61.4911	48.9845	56.8279	48.2172	67.685
95.58	61.4911	48.9864	56.8373	48.2309	67.6948
95.68	61.4892	48.9845	56.8256	48.2192	67.6831
95.78	61.4989	48.9845	56.8178	48.2114	67.685
95.88	61.4896	48.9845	56.8256	48.2192	67.6928
95.98	61.5067	49.004	56.8451	48.229	67.6948
96.08	61.5087	48.9962	56.8451	48.229	67.7045
96.18	61.5185	48.9942	56.8373	48.229	67.7045
96.28	61.5185	49.004	56.8353	48.2387	67.7045
96.38	61.5126	49.004	56.8373	48.2407	67.7065
96.48	61.5087	49.004	56.8353	48.2387	67.6952
96.58	61.5087	49.006	56.8451	48.2485	67.7026
96.68	61.5185	49.004	56.8373	48.2485	67.7026
96.78	61.5185	49.0138	56.8432	48.2583	67.7202
96.88	61.5204	49.0157	56.8471	48.2504	67.7065
96.98	61.5009	49.004	56.8353	48.2485	67.7026
97.08	61.4989	49.004	56.8275	48.2485	67.7026
97.18	61.4989	49.0157	56.8353	48.2583	67.7045
97.28	61.5009	49.0157	56.8353	48.2583	67.7026
97.38	61.5009	49.0079	56.8353	48.2622	67.7202
97.48	61.4989	49.0157	56.8392	48.2602	67.7143
97.58	61.4989	49.0157	56.8373	48.2602	67.7221
97.68	61.5009	49.0157	56.8471	48.2622	67.7221
97.78	61.5009	49.0079	56.8314	48.2524	67.7163
97.88	61.4989	49.0157	56.8373	48.2602	67.7124
97.98	61.5107	49.0063	56.8295	48.2602	67.7241
98.08	61.5013	49.004	56.8353	48.2622	67.7241
98.18	61.4989	49.0138	56.8392	48.2602	67.726
98.28	61.5087	49.0138	56.8373	48.2622	67.7241
98.38	61.5087	49.0235	56.8471	48.2602	67.7338
98.48	61.5185	49.0157	56.8471	48.27	67.726
98.58	61.5185	49.0138	56.8475	48.2622	67.7338
98.68	61.5282	49.0235	56.8451	48.27	67.7436
98.78	61.5282	49.0235	56.8549	48.2778	67.7436
98.88	61.5204	49.0235	56.8549	48.2895	67.7358
98.98	61.5282	49.0333	56.8646	48.2895	67.7436
99.08	61.5189	49.0239	56.8553	48.2919	67.7342
99.18	61.5263	49.0138	56.8568	48.2817	67.7417
99.28	61.5263	49.0216	56.8549	48.2797	67.7514
99.38	61.5263	49.0118	56.8646	48.2895	67.7514
99.48	61.536	49.0118	56.8646	48.2895	67.7553
99.58	61.5282	49.0216	56.8568	48.2817	67.7534
99.68	61.536	49.0216	56.8646	48.2797	67.7631
99.78	61.536	49.0216	56.8744	48.2895	67.7631
99.88	61.5263	49.0118	56.8744	48.2895	67.7534
99.98	61.536	49.0216	56.8842	48.2993	67.7729
100.08	61.5552	49.0427	56.9033	48.3184	67.7729
100.18	61.5575	49.0372	56.8978	48.3305	67.7827
100.28	61.5575	49.0352	56.8959	48.3305	67.7827
100.38	61.5692	49.045	56.9057	48.3403	67.7924
100.48	61.5595	49.0352	56.8959	48.3212	67.7827
100.58	61.5517	49.0352	56.8978	48.3286	67.7924
100.68	61.5595	49.0372	56.8959	48.3286	67.7944
100.78	61.5673	49.0352	56.9076	48.3286	67.7924
100.88	61.5712	49.045	56.9076	48.3383	67.8022
100.98	61.5692	49.045	56.9076	48.3383	67.8022
101.08	61.5692	49.047	56.9076	48.3501	67.8022
101.18	61.5868	49.0528	56.9252	48.3579	67.8139
101.28	61.5888	49.0548	56.9271	48.352	67.8139
101.38	61.5712	49.047	56.9271	48.3501	67.8139
101.48	61.5614	49.0372	56.9193	48.3422	67.8061
101.58	61.5692	49.045	56.9096	48.3403	67.8139
101.68	61.5692	49.045	56.9174	48.3422	67.8139
101.78	61.5692	49.045	56.9174	48.3403	67.8159
101.88	61.5692	49.047	56.9271	48.3325	67.8139
101.98	61.579	49.045	56.9271	48.3403	67.8139
102.08	61.5888	49.0567	56.9271	48.3403	67.8237
102.18	61.579	49.047	56.9271	48.3305	67.8237
102.28	61.581	49.047	56.9271	48.3325	67.8159
102.38	61.579	49.0376	56.9291	48.3305	67.8237
102.48	61.579	49.045	56.9271	48.3403	67.8237
102.58	61.5907	49.045	56.9271	48.3403	67.8335
102.68	61.5907	49.045	56.9369	48.3403	67.8256
102.78	61.5814	49.0454	56.9373	48.3407	67.8241
102.88	61.5888	49.0431	56.935	48.3383	67.8217
102.98	61.5888	49.0352	56.9389	48.3305	67.8217
103.08	61.5888	49.0431	56.9369	48.3383	67.8335
103.18	61.5888	49.0528	56.9467	48.3383	67.8335
103.28	61.5985	49.0528	56.9467	48.3305	67.8432
103.38	61.5985	49.0626	56.9467	48.3286	67.8452
103.48	61.5985	49.0626	56.9486	48.3403	67.8432
103.58	61.6083	49.0626	56.9467	48.3403	67.8432
103.68	61.6005	49.0724	56.9564	48.3501	67.8452
103.78	61.5985	49.0724	56.9564	48.3422	67.8432
103.88	61.6083	49.0821	56.9662	48.3403	67.853
103.98	61.6083	49.0821	56.9662	48.3501	67.853
104.08	61.6083	49.0821	56.9662	48.3501	67.8627
104.18	61.6083	49.0841	56.976	48.3598	67.8627
104.28	61.6005	49.0821	56.976	48.3602	67.8647
104.38	61.6181	49.0919	56.9955	48.3774	67.8823
104.48	61.6181	49.1036	56.9955	48.3774	67.8823
104.58	61.6181	49.1056	57.0053	48.3872	67.894
104.68	61.6278	49.1134	57.0053	48.3969	67.894
104.78	61.62	49.1056	56.9998	48.3891	67.8768
104.88	61.6185	49.1134	57.0049	48.3793	67.8725
104.98	61.6161	49.1231	56.9978	48.3774	67.8745
105.08	61.6161	49.1153	56.9955	48.3891	67.8823
105.18	61.6357	49.1212	57.0033	48.3891	67.8901
105.28	61.6298	49.1251	56.9975	48.3911	67.894
105.38	61.6278	49.1329	57.0053	48.3891	67.894
105.48	61.6376	49.1349	57.0053	48.3989	67.892
105.58	61.6298	49.1329	57.0053	48.3989	67.9018
105.68	61.6278	49.1446	57.0053	48.4086	67.9018
105.78	61.6376	49.1368	57.015	48.4086	67.9038
105.88	61.6298	49.127	57.017	48.4008	67.894
105.98	61.6278	49.1349	57.015	48.4008	67.9018
106.08	61.62	49.1349	57.015	48.3989	67.9057
106.18	61.6278	49.1446	57.015	48.4086	67.9038
106.28	61.6278	49.1368	57.0248	48.4184	67.9038
106.38	61.6278	49.1349	57.0346	48.4106	67.9057
106.48	61.6376	49.1446	57.0267	48.4184	67.9038
106.58	61.6376	49.1544	57.0424	48.4282	67.9038
106.68	61.6298	49.1466	57.0365	48.4204	67.9057
106.78	61.6376	49.1446	57.0267	48.4223	67.896
106.88	61.6376	49.1446	57.0248	48.4301	67.9038
106.98	61.6376	49.1544	57.0248	48.4301	67.896
107.08	61.6474	49.1544	57.0346	48.4321	67.9038
107.18	61.6474	49.1642	57.0346	48.4301	67.9038
107.28	61.6571	49.1642	57.0385	48.4399	67.9135
107.38	61.6493	49.1563	57.0287	48.4321	67.8963
107.48	61.6669	49.1739	57.0365	48.4399	67.9116
107.58	61.6669	49.1817	57.0541	48.4477	67.9194
107.68	61.6591	49.1876	57.0404	48.4516	67.9155
107.78	61.6689	49.1856	57.0541	48.4497	67.9213
107.88	61.6689	49.1856	57.056	48.4594	67.9213
107.98	61.6786	49.1876	57.056	48.4594	67.9213
108.08	61.6786	49.1856	57.058	48.4594	67.9252
108.18	61.6708	49.1954	57.0639	48.4594	67.9233
108.28	61.6845	49.2032	57.0658	48.4672	67.9409
108.38	61.6884	49.2149	57.0658	48.479	67.9526
108.48	61.6982	49.2149	57.0658	48.479	67.9545
108.58	61.6825	49.2071	57.0678	48.4711	67.9448
108.68	61.6884	49.2149	57.0658	48.479	67.935
108.78	61.6884	49.2149	57.0756	48.479	67.9428
108.88	61.6884	49.2247	57.0756	48.4829	67.9428
108.98	61.6982	49.2247	57.0853	48.4887	67.9526
109.08	61.6982	49.2247	57.0853	48.5004	67.9624
109.18	61.6982	49.2251	57.0853	48.4926	67.9643
109.28	61.7079	49.2227	57.0951	48.4907	67.9624
109.38	61.7001	49.2325	57.0951	48.5004	67.9663
109.48	61.6903	49.2247	57.0873	48.5004	67.9565
109.58	61.6884	49.2325	57.0853	48.4926	67.9545
109.68	61.6982	49.2325	57.0853	48.4907	67.9565
109.78	61.6982	49.2364	57.0853	48.5004	67.9643
109.88	61.706	49.2345	57.0951	48.5102	67.9741
109.98	61.7177	49.2345	57.0951	48.5102	67.9647
110.08	61.7177	49.2442	57.0951	48.52	67.9721
110.18	61.7177	49.2442	57.0951	48.52	67.9721
110.28	61.7196	49.2442	57.0971	48.5278	67.9721
110.38	61.7196	49.2442	57.0971	48.5297	67.9819
110.48	61.7118	49.2462	57.0892	48.5219	67.9741
110.58	61.7021	49.254	57.0971	48.5297	67.9721
110.68	61.7001	49.254	57.0971	48.5297	67.9819
110.78	61.7099	49.2638	57.0971	48.5336	67.9819
110.88	61.7099	49.256	57.0971	48.5317	67.9936
110.98	61.7001	49.2442	57.0971	48.5219	67.9838
111.08	61.7196	49.254	57.1068	48.5415	67.9936
111.18	61.7118	49.2638	57.1166	48.5493	68.0034
111.28	61.7099	49.2638	57.1088	48.5512	67.9956
111.38	61.7001	49.2638	57.1068	48.5415	67.9936
111.48	61.7099	49.2638	57.1068	48.5512	67.9936
111.58	61.7099	49.2755	57.1166	48.5434	68.0034
111.68	61.7196	49.2852	57.1264	48.5512	68.0131
111.78	61.7021	49.2599	57.1088	48.5336	67.9975
111.88	61.7099	49.2657	57.1166	48.5317	67.9936
111.98	61.7099	49.2833	57.1166	48.5415	68.0034
112.08	61.7196	49.2774	57.1264	48.5415	68.0034
112.18	61.7118	49.2852	57.1264	48.5512	68.0131
112.28	61.7099	49.2852	57.1264	48.5512	68.0053
112.38	61.7196	49.295	57.1185	48.561	68.0131
112.48	61.7103	49.2856	57.1189	48.5516	68.0038
112.58	61.7079	49.2833	57.1166	48.5497	68.0112
112.68	61.7177	49.3028	57.1361	48.5571	68.021
112.78	61.7118	49.2872	57.1283	48.559	68.0249
112.88	61.7079	49.2931	57.1361	48.5668	68.0229
112.98	61.7196	49.2931	57.1361	48.5668	68.0327
113.08	61.7196	49.3028	57.1459	48.5786	68.0327
113.18	61.7118	49.295	57.1381	48.5708	68.0268
113.28	61.7005	49.3048	57.1361	48.5786	68.0229
113.38	61.6982	49.297	57.1459	48.5805	68.0327
113.48	61.6982	49.3048	57.1537	48.5786	68.0327
113.58	61.7079	49.3048	57.1654	48.5883	68.0424
113.68	61.7079	49.3145	57.1654	48.5883	68.0424
113.78	61.7001	49.3067	57.1674	48.5825	68.0346
113.88	61.7079	49.3067	57.1654	48.5883	68.0424
113.98	61.7079	49.3048	57.1654	48.5883	68.0424
114.08	61.7177	49.3145	57.1752	48.5883	68.0444
114.18	61.7177	49.3145	57.1752	48.5903	68.0424
114.28	61.7274	49.3145	57.1752	48.5883	68.0424
114.38	61.7274	49.3243	57.1791	48.5981	68.0522
114.48	61.7274	49.3243	57.185	48.5981	68.0522
114.58	61.7274	49.3243	57.1869	48.6098	68.0639
114.68	61.7274	49.3165	57.1967	48.6098	68.0639
114.78	61.7216	49.3165	57.1889	48.602	68.0659
114.88	61.7177	49.3243	57.1889	48.6098	68.0561
114.98	61.7177	49.3145	57.1771	48.6001	68.0542
115.08	61.7274	49.3341	57.1967	48.602	68.0737
115.18	61.7274	49.3341	57.1967	48.6176	68.0737
115.28	61.7274	49.3419	57.2064	48.6196	68.0737
115.38	61.7274	49.338	57.2064	48.602	68.0737
115.48	61.7274	49.3458	57.2064	48.6079	68.0737
115.58	61.745	49.3614	57.2142	48.6098	68.0815
115.68	61.7392	49.3595	57.2182	48.6196	68.0776
115.78	61.7489	49.3556	57.2162	48.6196	68.0835
115.88	61.7411	49.3653	57.226	48.6118	68.0835
115.98	61.7392	49.3653	57.226	48.6274	68.0932
116.08	61.7489	49.3653	57.2357	48.6215	68.0932
116.18	61.7587	49.3849	57.2455	48.6391	68.1069
116.28	61.7685	49.3849	57.2572	48.6391	68.1147
116.38	61.7607	49.3946	57.267	48.6489	68.1245
116.48	61.7685	49.4044	57.2592	48.6489	68.1151
116.58	61.7587	49.3946	57.2572	48.6391	68.1127
116.68	61.7587	49.4122	57.2572	48.6489	68.1225
116.78	61.7685	49.4259	57.267	48.6489	68.1225
116.88	61.7782	49.4278	57.2787	48.6508	68.1342
116.98	61.7978	49.4454	57.2963	48.6508	68.142
117.08	61.7899	49.4454	57.2885	48.6411	68.144
117.18	61.788	49.4454	57.2963	48.6508	68.1518
117.28	61.7978	49.4474	57.2963	48.6508	68.1518
117.38	61.7978	49.4532	57.2963	48.643	68.1616
117.48	61.8056	49.4649	57.3041	48.6489	68.1694
117.58	61.8173	49.4747	57.3158	48.6508	68.1752
117.68	61.8095	49.4669	57.3197	48.6528	68.1752
117.78	61.8271	49.4825	57.3256	48.6586	68.1811
117.88	61.8368	49.4923	57.3275	48.6606	68.185
117.98	61.8466	49.5118	57.3451	48.6684	68.1909
118.08	61.8485	49.504	57.3373	48.6684	68.2026
118.18	61.8485	49.5138	57.3471	48.6704	68.2026
118.28	61.8564	49.5255	57.3471	48.6782	68.2026
118.38	61.8681	49.5352	57.349	48.6801	68.2221
118.48	61.8505	49.5528	57.3568	48.6977	68.2319
118.58	61.8603	49.5763	57.3588	48.6938	68.2456
118.68	61.8603	49.5821	57.3666	48.6801	68.2436
118.78	61.8681	49.586	57.3764	48.6879	68.2436
118.88	61.9032	49.6192	57.4037	48.7075	68.2612
118.98	61.9091	49.6134	57.4271	48.6938	68.267
119.08	61.913	49.6153	57.4271	48.6743	68.2631
119.18	61.9013	49.6134	57.4291	48.6704	68.2924
119.28	61.8724	49.6372	57.4275	48.6629	68.2928
119.38	61.8876	49.631	57.4076	48.6684	68.3022
119.48	61.8993	49.6403	57.4076	48.6606	68.3022
119.58	61.9458	49.6095	57.4271	48.6489	68.3159
119.68	61.9833	49.5235	57.4252	48.6352	68.3663
119.78	62.0419	49.4962	57.3396	48.5926	68.3397
119.88	61.6501	49.4403	57.0326	48.4626	67.7065
119.98	61.7857	49.2052	57.0697	48.3387	67.9159
120.08	63.1446	51.488	58.906	49.7188	69.9655
120.18	65.6443	54.8677	60.5635	52.7098	70.7303
120.28	71.4989	61.4915	67.8291	60.3274	77.8049
120.38	76.1833	60.4657	70.6619	62.8786	82.2948
120.48	71.6509	55.981	66.1451	57.6356	78.8698
120.58	66.4814	52.2212	61.3115	52.4629	73.4057
120.68	63.6263	50.1661	58.6678	49.4586	70.051
120.78	62.4774	49.3356	57.483	48.2059	68.8553
120.88	62.1962	49.0138	56.9502	47.7251	68.4655
120.98	61.8048	48.5032	56.5971	47.4957	68.0459
121.08	61.6841	48.2442	56.2826	47.1075	67.8901
121.18	61.5415	47.9235	55.9658	46.809	67.7901
121.28	61.4513	47.5934	55.6572	46.4512	67.5733
121.38	61.3755	47.2833	55.4057	46.1157	67.3706
121.48	61.2872	46.9665	55.124	45.7852	67.1608
121.58	61.2255	46.6642	54.8353	45.4399	66.9819
121.68	61.1466	46.3474	54.5713	45.152	66.7745
121.78	61.0048	46.0294	54.3178	44.7954	66.5678
121.88	60.8813	45.7263	54.0498	44.4848	66.3448
121.98	60.7294	45.4181	53.7807	44.1743	66.101
122.08	60.5708	45.1153	53.5166	43.8614	65.8667
122.18	60.4595	44.8298	53.2611	43.584	65.669
122.28	60.3212	44.5005	52.9994	43.2489	65.4569
122.38	60.2099	44.2184	52.7396	42.9594	65.2823
122.48	60.0845	43.9278	52.4814	42.6817	65.0811
122.58	59.9505	43.6114	52.2127	42.395	64.869
122.68	59.8208	43.2931	51.9346	42.0942	64.6612
122.78	59.6978	43.0001	51.6869	41.7778	64.4565
122.88	59.5439	42.7028	51.4252	41.4805	64.2475
122.98	59.4302	42.422	51.1846	41.186	64.042
123.08	59.3212	42.131	50.9154	40.9165	63.851
123.18	59.1825	41.8341	50.6541	40.618	63.6284
123.28	59.0806	41.5626	50.4017	40.3418	63.4292
123.38	58.954	41.2813	50.1357	40.0942	63.2202
123.48	58.831	41.0001	49.8764	39.8321	63.0268
123.58	58.7231	40.7345	49.6381	39.5786	62.835
123.68	58.6122	40.4649	49.392	39.3383	62.642
123.78	58.5122	40.195	49.1459	39.0782	62.4311
123.88	58.4114	39.9497	48.9135	38.7977	62.2499
123.98	58.3052	39.6935	48.683	38.52	62.06
124.08	58.2021	39.4317	48.4428	38.2543	61.8604
124.18	58.0829	39.17	48.226	37.9887	61.6694
124.28	57.9888	38.9313	48.0014	37.7368	61.4897
124.38	57.8739	38.672	47.7748	37.4965	61.3002
124.48	57.7622	38.4415	47.5713	37.2461	61.0991
124.58	57.6317	38.1817	47.3646	37.018	60.9213
124.68	57.5165	37.9415	47.1283	36.7661	60.7315
124.78	57.3853	37.6935	46.8939	36.5083	60.5327
124.88	57.2646	37.461	46.6752	36.2485	60.3588
124.98	57.1552	37.2321	46.4642	36.0239	60.1987
125.08	57.0439	37.0138	46.2455	35.809	60.0229
125.18	56.9243	36.7931	46.0326	35.5977	59.8721
125.28	56.8036	36.5567	45.7963	35.3793	59.7104
125.38	56.6927	36.3032	45.5838	35.1473	59.5409
125.48	56.563	36.088	45.3818	34.9438	59.3686
125.58	56.4638	35.8595	45.1654	34.7348	59.1987
125.68	56.3446	35.6407	44.9447	34.5063	59.0112
125.78	56.2314	35.4216	44.7533	34.2954	58.8374
125.88	56.1157	35.2032	44.5639	34.0782	58.6518
125.98	56.0224	35.0099	44.3744	33.8559	58.4893
126.08	55.9032	34.8009	44.1713	33.6469	58.31
126.18	55.7919	34.5899	43.9818	33.436	58.1401
126.28	55.6845	34.3751	43.7748	33.2172	57.9487
126.38	55.5728	34.1602	43.5912	32.9985	57.7788
126.48	55.4735	33.9708	43.4033	32.7758	57.6088
126.58	55.3759	33.7833	43.2279	32.559	57.4526
126.68	55.2646	33.5837	43.0443	32.3403	57.2823
126.78	55.1743	33.3849	42.8451	32.1274	57.1206
126.88	55.0556	33.1837	42.6439	31.936	56.9624
126.98	54.956	32.9845	42.4291	31.7309	56.8042
127.08	54.8251	32.7833	42.224	31.5293	56.642
127.18	54.7271	32.5919	42.0346	31.3579	56.5014
127.28	54.6161	32.4122	41.8256	31.1782	56.3335
127.38	54.5067	32.2052	41.6264	30.9809	56.1635
127.48	54.4052	32.0216	41.435	30.7973	56.0127
127.58	54.3036	31.8419	41.2357	30.6274	55.8354
127.68	54.2075	31.6446	41.0365	30.4379	55.6831
127.78	54.1064	31.4626	40.8662	30.2387	55.5327
127.88	53.9892	31.256	40.6791	30.059	55.3745
127.98	53.8954	31.086	40.4955	29.879	55.2221
128.08	53.7939	30.9044	40.3353	29.6997	55.0639
128.18	53.6899	30.7149	40.1498	29.5141	54.894
128.28	53.5985	30.5255	39.9857	29.3383	54.7221
128.38	53.4892	30.3458	39.8353	29.1586	54.5717
128.48	53.3857	30.1642	39.6674	28.9985	54.4311
128.58	53.2978	29.9923	39.4877	28.8286	54.2631
128.68	53.1966	29.813	39.3162	28.6395	54.103
128.78	53.0864	29.6231	39.1459	28.4887	53.9506
128.88	52.9774	29.461	38.9623	28.3168	53.7827
128.98	52.8954	29.3048	38.7846	28.1602	53.6245
129.08	52.786	29.1325	38.6244	27.9985	53.4526
129.18	52.6864	28.9825	38.4545	27.8383	53.312
129.28	52.5771	28.797	38.2861	27.6821	53.142
129.38	52.4735	28.6427	38.1244	27.5376	52.9838
129.48	52.3774	28.4825	37.9564	27.3872	52.8315
129.58	52.2685	28.3263	37.7689	27.2114	52.6752
129.68	52.1747	28.1622	37.6244	27.0473	52.5307
129.78	52.0849	28.0118	37.4564	26.9086	52.3823
129.88	51.9774	27.8731	37.267	26.7387	52.2319
129.98	51.8954	27.7227	37.1166	26.5981	52.0913
130.08	51.7974	27.5743	36.9838	26.4477	51.9526
130.18	51.7001	27.4239	36.8275	26.2915	51.8038
130.28	51.5966	27.2735	36.685	26.1196	51.6713
130.38	51.5087	27.1247	36.5189	25.979	51.5463
130.48	51.4325	26.9825	36.3607	25.8266	51.4194
130.58	51.329	26.8282	36.1986	25.67	51.2944
130.68	51.2157	26.6563	36.0541	25.5376	51.1518
130.78	51.1274	26.5138	35.8861	25.4008	51.0229
130.88	51.0067	26.3556	35.7455	25.268	50.8725
130.98	50.9071	26.2227	35.6049	25.1391	50.7319
131.08	50.8075	26.0763	35.4678	24.9926	50.5854
131.18	50.6962	25.9259	35.2982	24.8579	50.4409
131.28	50.5966	25.7755	35.1283	24.727	50.3022
131.38	50.5067	25.6427	34.9779	24.6098	50.1713
131.48	50.4052	25.4942	34.8451	24.477	50.0327
131.58	50.2978	25.3462	34.7068	24.3407	49.8827
131.68	50.1962	25.211	34.5463	24.2075	49.7295
131.78	50.1064	25.0821	34.3744	24.0864	49.5932
131.88	50.0419	24.9727	34.2533	23.9379	49.4526
131.98	49.9364	24.8419	34.0873	23.7778	49.312
132.08	49.8446	24.7032	33.9545	23.6567	49.1928
132.18	49.7333	24.5626	33.806	23.5376	49.0698
132.28	49.6548	24.4317	33.6557	23.4063	48.9428
132.38	49.5653	24.3009	33.515	23.2797	48.7924
132.48	49.4657	24.1817	33.3744	23.1489	48.6694
132.58	49.3583	24.0645	33.2357	23.0083	48.5249
132.68	49.2548	23.922	33.0951	22.8598	48.3803
132.78	49.1649	23.7931	32.976	22.7563	48.2592
132.88	49.0927	23.67	32.8744	22.6293	48.1225
132.98	48.9985	23.5235	32.726	22.518	47.9917
133.08	48.8993	23.3907	32.6049	22.4086	47.8725
133.18	48.8153	23.2442	32.4642	22.2778	47.7221
133.28	48.7353	23.1134	32.3256	22.1567	47.601
133.38	48.6278	22.9845	32.1967	22.0415	47.4819
133.48	48.5263	22.881	32.0756	21.9184	47.351
133.58	48.4384	22.7618	31.9447	21.8071	47.2299
133.68	48.3564	22.6427	31.8236	21.6958	47.1006
133.78	48.2743	22.5524	31.7045	21.5981	47.0034
[truncated: 3,665 more rows]

## Sheet: Fig 1i
Cycle: 4 HSA L585G (#1) 5000 _X	WT	L585I	L585M	L585V
[truncated: 5,604 more rows]

[truncated: 31 more sheets: Fig 2d, Fig 2e, Fig 2f, Fig 2g, Fig 2h, Fig 2i, Fig 3b, Fig 3d, Fig 3e, Fig 4d, Fig 4e, Fig 4f, Fig 4h, Fig 4i, Fig 4j, Fig 4k, Fig 4l, Fig 4n, Fig 5b, Fig 5d …]
